# Supplementary material for: DeepGenePrior: A deep learning model for prioritizing genes affected by copy number variants
Source: PLoS Comput Biol. 2023 Jul 24;19(7):e1011249. doi: 10.1371/journal.pcbi.1011249 (PMC10399873; doi:10.1371/journal.pcbi.1011249)
Supplement: S1 Table — (XLSX) [file pcbi.1011249.s001.xlsx]

## Sheet: S1 ASD
Gene ID	Gene Symbol	Gene Type	Variation Type	Gene Start	Gene Stop	Case Overlap	Control Overlap	pvalue
ENSG00000070413	DGCR2	coding	del	19022525	19109925	420	3	2.382e-44
ENSG00000099889	ARVCF	coding	del	19932262	20004346	418	3	3.77e-44
CATG00000058203	CATG00000058203	coding	del	19696430	19707390	416	3	6.014e-44
ENSG00000184702	Septin5	coding	del	19701358	19725440	416	3	6.014e-44
CATG00000057131	CATG00000057131	noncoding	del	19553754	19554926	416	3	6.014e-44
ENSG00000185065	AC000068	noncoding	del	19435452	19439726	416	3	6.014e-44
ENSG00000099904	ZDHHC8	coding	del	20116957	20143413	417	3	6.339e-44
ENSG00000223461	AC004471	noncoding	del	19109092	19113617	415	3	9.84e-44
ENSG00000040608	RTN4R	coding	del	20228745	20259187	416	4	1.562e-42
ENSG00000149926	FAM57B	coding	del	30035746	30064361	386	15	4.041e-28
ENSG00000174943	KCTD13	coding	del	29916333	29937536	387	15	4.147e-28
ENSG00000174938	SEZ6L2	coding	del	29882232	29917277	387	15	4.147e-28
ENSG00000013364	MVP	coding	del	29817644	29862986	387	15	4.147e-28
ENSG00000174939	ASPHD1	coding	del	29911685	29934902	387	15	4.147e-28
ENSG00000214725	CDIPT-AS1	noncoding	del	29873980	29880100	387	15	4.147e-28
CATG00000027072	CATG00000027072	noncoding	del	29908184	29910853	387	15	4.147e-28
ENSG00000185928	PAGR1	coding	del	29823514	29842400	384	15	6.194e-28
ENSG00000149929	HIRIP3	coding	del	30003613	30007412	385	15	6.243e-28
ENSG00000149927	DOC2A	coding	del	30011883	30034549	385	15	6.243e-28
ENSG00000149930	TAOK2	coding	del	29985193	30004207	385	15	6.243e-28
ENSG00000090238	YPEL3	coding	del	30103336	30108239	383	15	9.431e-28
ENSG00000149922	TBX6	coding	del	30096971	30103242	383	15	9.431e-28
ENSG00000167194	C16ORF92	coding	del	30034655	30036023	383	15	9.431e-28
ENSG00000166206	GABRB3	coding	dup	26772059	27184715	235	0	9.82e-28
ENSG00000263136	PAGR1	coding	del	29824813	29834398	382	15	1.529e-27
ENSG00000167371	PRRT2	coding	del	29823179	29827201	382	15	1.529e-27
ENSG00000238045	AC009133	noncoding	del	29817762	29828582	382	15	1.529e-27
CATG00000027077	CATG00000027077	coding	del	30128046	30130210	379	15	2.173e-27
ENSG00000102882	MAPK3	coding	del	30125042	30134820	380	15	2.282e-27
ENSG00000175344	CHRNA7	coding	del	32322137	32465403	239	1	1.746e-26
ENSG00000169918	OTUD7A	coding	del	31767608	32162992	236	1	2.636e-26
CATG00000022467	CATG00000022467	noncoding	del	32162078	32195626	235	1	4.218e-26
ENSG00000259448	RP11-16E12	noncoding	del	31506962	31520790	226	1	4.28e-25
ENSG00000198690	FAN1	coding	del	31115788	31239504	224	1	6.797e-25
ENSG00000169926	KLF13	coding	del	31618934	31728353	224	1	6.797e-25
CATG00000024462	CATG00000024462	noncoding	del	31192533	31195990	224	1	6.797e-25
CATG00000022446	CATG00000022446	noncoding	del	31166655	31171057	224	1	6.797e-25
ENSG00000166912	MTMR10	coding	del	31225771	31284105	225	1	7.28e-25
ENSG00000273139	XXBAC-B444P24	noncoding	del	20307681	20320159	237	3	1.683e-23
ENSG00000099910	KLHL22	coding	del	20780057	20850856	231	3	6.198e-23
CATG00000057156	CATG00000057156	noncoding	del	20772674	20775755	231	3	6.198e-23
ENSG00000251322	SHANK3	coding	del	51109267	51172237	217	2	1.172e-22
ENSG00000226872	AC002472	noncoding	del	21385688	21398258	228	3	1.601e-22
ENSG00000241973	PI4KA	coding	del	21061420	21213619	231	4	1.085e-21
ENSG00000099937	SERPIND1	coding	del	21128401	21142008	231	4	1.085e-21
ENSG00000099960	SLC7A4	coding	del	21379464	21387151	228	4	1.615e-21
ENSG00000099949	LZTR1	coding	del	21319460	21367466	229	4	1.659e-21
ENSG00000099942	CRKL	coding	del	21271695	21313506	229	4	1.659e-21
ENSG00000183773	AIFM3	coding	del	21311397	21335744	229	4	1.659e-21
CATG00000057174	CATG00000057174	noncoding	del	21284999	21286016	229	4	1.659e-21
CATG00000058233	CATG00000058233	noncoding	del	21199846	21201122	229	4	1.659e-21
ENSG00000187905	AC002472	coding	del	21400246	21418521	226	4	2.553e-21
ENSG00000237517	DGCR5	noncoding	del	18958022	19019852	244	6	3.395e-21
ENSG00000100033	PRODH	coding	del	18794392	18923806	227	6	2.735e-19
CATG00000074827	CATG00000074827	noncoding	del	147388864	147400436	225	6	4.182e-19
ENSG00000183628	DGCR6	coding	del	18893565	18904604	182	3	2.021e-17
CATG00000096098	CATG00000096098	noncoding	del	73685049	73703637	141	0	5.839e-17
ENSG00000106665	CLIP2	coding	del	73703767	73828556	142	0	6.123e-17
ENSG00000176428	VPS37D	coding	del	73080781	73096656	140	0	9.526e-17
ENSG00000077809	GTF2I	coding	del	74064571	74217740	140	0	9.526e-17
ENSG00000131781	FMO5	coding	del	146646631	146788883	234	10	1.007e-16
ENSG00000116128	BCL9	coding	del	147013271	147101024	234	10	1.007e-16
CATG00000074501	CATG00000074501	noncoding	del	146765146	146767440	234	10	1.007e-16
ENSG00000009954	BAZ1B	coding	del	72844843	72936623	138	0	1.498e-16
ENSG00000273071	RP11-337C18	noncoding	del	146644358	146724314	233	10	1.585e-16
ENSG00000237188	RP11-337C18	noncoding	del	146644358	146686130	231	10	2.361e-16
CATG00000016776	CATG00000016776	noncoding	del	147172852	147282211	231	10	2.361e-16
CATG00000092610	CATG00000092610	noncoding	del	72936433	72948852	136	0	2.379e-16
CATG00000092613	CATG00000092613	noncoding	del	72972086	72973201	136	0	2.379e-16
ENSG00000106682	EIF4H	coding	del	73588686	73614933	141	1	1.939e-15
CATG00000096087	CATG00000096087	noncoding	del	73448966	73459363	140	1	3.064e-15
ENSG00000234610	LINC00624	noncoding	del	146852473	146989699	241	13	3.243e-15
ENSG00000106683	LIMK1	coding	del	73497374	73537738	139	1	5.257e-15
CATG00000074827	CATG00000074827	noncoding	dup	147388864	147400436	191	7	9.305e-15
ENSG00000131781	FMO5	coding	dup	146646631	146788883	197	9	7.522e-14
ENSG00000116128	BCL9	coding	dup	147013271	147101024	197	9	7.522e-14
CATG00000074501	CATG00000074501	noncoding	dup	146765146	146767440	197	9	7.522e-14
ENSG00000166206	GABRB3	coding	del	26772059	27184715	114	0	1.11e-13
ENSG00000237188	RP11-337C18	noncoding	dup	146644358	146686130	196	9	1.147e-13
ENSG00000273071	RP11-337C18	noncoding	dup	146644358	146724314	196	9	1.147e-13
ENSG00000234610	LINC00624	noncoding	dup	146852473	146989699	202	10	1.634e-13
ENSG00000188092	GPR89B	coding	del	147400535	147488421	125	1	2.109e-13
CATG00000027077	CATG00000027077	coding	dup	30128046	30130210	277	23	6.81e-13
ENSG00000090238	YPEL3	coding	dup	30103336	30108239	277	23	6.81e-13
ENSG00000102882	MAPK3	coding	dup	30125042	30134820	277	23	6.81e-13
ENSG00000149922	TBX6	coding	dup	30096971	30103242	283	24	7.31e-13
ENSG00000167194	C16ORF92	coding	dup	30034655	30036023	284	24	7.609e-13
ENSG00000149926	FAM57B	coding	dup	30035746	30064361	284	24	7.609e-13
CATG00000016776	CATG00000016776	noncoding	dup	147172852	147282211	200	11	1.059e-12
ENSG00000149929	HIRIP3	coding	dup	30003613	30007412	286	25	1.106e-12
ENSG00000149927	DOC2A	coding	dup	30011883	30034549	286	25	1.106e-12
ENSG00000174943	KCTD13	coding	dup	29916333	29937536	286	25	1.106e-12
ENSG00000149930	TAOK2	coding	dup	29985193	30004207	286	25	1.106e-12
ENSG00000013364	MVP	coding	dup	29817644	29862986	286	25	1.106e-12
ENSG00000174939	ASPHD1	coding	dup	29911685	29934902	286	25	1.106e-12
CATG00000027072	CATG00000027072	noncoding	dup	29908184	29910853	286	25	1.106e-12
ENSG00000214725	CDIPT-AS1	noncoding	dup	29873980	29880100	287	25	1.115e-12
ENSG00000263136	PAGR1	coding	dup	29824813	29834398	285	25	1.576e-12
ENSG00000185928	PAGR1	coding	dup	29823514	29842400	285	25	1.576e-12
ENSG00000167371	PRRT2	coding	dup	29823179	29827201	285	25	1.576e-12
ENSG00000238045	AC009133	noncoding	dup	29817762	29828582	285	25	1.576e-12
ENSG00000179915	NRXN1	coding	del	50145084	51260148	249	19	2.084e-12
ENSG00000174938	SEZ6L2	coding	dup	29882232	29917277	288	26	2.323e-12
ENSG00000188092	GPR89B	coding	dup	147400535	147488421	109	1	1.276e-11
ENSG00000106665	CLIP2	coding	dup	73703767	73828556	108	2	1.967e-10
ENSG00000106682	EIF4H	coding	dup	73588686	73614933	106	2	3.016e-10
CATG00000096098	CATG00000096098	noncoding	dup	73685049	73703637	106	2	3.016e-10
ENSG00000176428	VPS37D	coding	dup	73080781	73096656	102	2	7.212e-10
ENSG00000009954	BAZ1B	coding	dup	72844843	72936623	102	2	7.212e-10
CATG00000092610	CATG00000092610	noncoding	dup	72936433	72948852	102	2	7.212e-10
CATG00000092613	CATG00000092613	noncoding	dup	72972086	72973201	102	2	7.212e-10
ENSG00000106683	LIMK1	coding	dup	73497374	73537738	103	2	7.767e-10
CATG00000096087	CATG00000096087	noncoding	dup	73448966	73459363	103	2	7.767e-10
ENSG00000077809	GTF2I	coding	dup	74064571	74217740	110	4	5.773e-09
ENSG00000099889	ARVCF	coding	dup	19932262	20004346	170	13	6.77e-09
CATG00000058203	CATG00000058203	coding	dup	19696430	19707390	170	13	6.77e-09
ENSG00000184702	43348	coding	dup	19701358	19725440	170	13	6.77e-09
ENSG00000174007	CEP19	coding	del	196433032	196439465	71	0	8.195e-09
ENSG00000213123	TCTEX1D2	coding	del	196010381	196045154	71	0	8.195e-09
ENSG00000174013	FBXO45	coding	del	196295537	196318208	72	0	8.592e-09
ENSG00000169057	MECP2	coding	dup	153286106	153363155	72	0	8.592e-09
CATG00000057131	CATG00000057131	noncoding	dup	19553754	19554926	168	13	9.77e-09
ENSG00000185065	AC000068	noncoding	dup	19435452	19439726	168	13	9.77e-09
ENSG00000119231	SENP5	coding	del	196594791	196662059	69	0	1.324e-08
ENSG00000075711	DLG1	coding	del	196763437	197026158	69	0	1.324e-08
ENSG00000119227	PIGZ	coding	del	196672981	196696899	69	0	1.324e-08
ENSG00000228109	MFI2-AS1	noncoding	del	196716727	196732803	69	0	1.324e-08
CATG00000067412	CATG00000067412	noncoding	del	196573904	196594621	69	0	1.324e-08
CATG00000063513	CATG00000063513	coding	del	196188137	196190857	70	0	1.338e-08
CATG00000063534	CATG00000063534	noncoding	del	197060806	197065765	66	0	3.342e-08
CATG00000067423	CATG00000067423	noncoding	del	197000892	197005152	66	0	3.342e-08
CATG00000067418	CATG00000067418	noncoding	del	196881693	196887238	67	0	3.644e-08
ENSG00000153575	TUBGCP5	coding	del	22833499	22873941	263	32	5.014e-08
ENSG00000170113	NIPA1	coding	del	23039593	23086854	261	32	6.735e-08
ENSG00000070413	DGCR2	coding	dup	19022525	19109925	172	16	1.405e-07
ENSG00000099904	ZDHHC8	coding	dup	20116957	20143413	172	16	1.405e-07
ENSG00000040608	RTN4R	coding	dup	20228745	20259187	190	20	2.78e-07
ENSG00000163960	UBXN7	coding	del	196074430	196198628	70	1	2.795e-07
ENSG00000223461	AC004471	noncoding	dup	19109092	19113617	169	16	2.859e-07
ENSG00000146938	NLGN4X	coding	dup	5758678	6146905	50	0	2.293e-06
ENSG00000235126	AC128709	noncoding	del	197072247	197185159	66	2	4.684e-06
CATG00000022292	CATG00000022292	noncoding	dup	23208563	23248547	114	9	4.917e-06
ENSG00000229912	AC128709	noncoding	del	197175646	197183525	64	2	7.234e-06
ENSG00000237167	AC128709	noncoding	del	197183255	197206923	64	2	7.234e-06
ENSG00000155966	AFF2	coding	dup	147453037	148082228	44	0	1.596e-05
ENSG00000146938	NLGN4X	coding	del	5758678	6146905	44	0	1.596e-05
ENSG00000196338	NLGN3	coding	dup	70364693	70395377	41	0	2.426e-05
ENSG00000165186	PTCHD1	coding	del	23351740	23422925	41	0	2.426e-05
ENSG00000050030	KIAA2022	coding	dup	73949952	74145638	42	0	2.487e-05
ENSG00000161267	BDH1	coding	del	197084663	197300214	67	3	2.546e-05
CATG00000111066	CATG00000111066	noncoding	dup	44756403	44770244	38	0	6.2e-05
CATG00000111067	CATG00000111067	noncoding	dup	44782809	44787311	38	0	6.2e-05
CATG00000111063	CATG00000111063	noncoding	dup	44736796	44746055	38	0	6.2e-05
CATG00000057174	CATG00000057174	noncoding	dup	21284999	21286016	98	9	8.074e-05
CATG00000058233	CATG00000058233	noncoding	dup	21199846	21201122	98	9	8.074e-05
ENSG00000099937	SERPIND1	coding	dup	21128401	21142008	99	9	8.372e-05
ENSG00000099942	CRKL	coding	dup	21271695	21313506	99	9	8.372e-05
ENSG00000183773	AIFM3	coding	dup	21311397	21335744	99	9	8.372e-05
CATG00000113567	CATG00000113567	noncoding	dup	41125351	41194282	37	0	0.0001056
CATG00000056031	CATG00000056031	noncoding	dup	38814280	38817258	44	1	0.0001391
CATG00000022292	CATG00000022292	noncoding	del	23208563	23248547	52	2	0.0001444
ENSG00000099949	LZTR1	coding	dup	21319460	21367466	99	10	0.0001613
ENSG00000241973	PI4KA	coding	dup	21061420	21213619	100	10	0.000162
ENSG00000187905	AC002472	coding	dup	21400246	21418521	93	9	0.0002301
ENSG00000147050	KDM6A	coding	dup	44726655	44995260	41	1	0.000344
ENSG00000226872	AC002472	noncoding	dup	21385688	21398258	95	10	0.000449
ENSG00000102290	PCDH11X	coding	dup	91034374	91878232	46	2	0.0005068
ENSG00000165186	PTCHD1	coding	dup	23351740	23422925	39	1	0.0005293
ENSG00000099910	KLHL22	coding	dup	20780057	20850856	93	10	0.0006185
CATG00000057156	CATG00000057156	noncoding	dup	20772674	20775755	93	10	0.0006185
ENSG00000259448	RP11-16E12	noncoding	dup	31506962	31520790	84	9	0.0008651
CATG00000022446	CATG00000022446	noncoding	dup	31166655	31171057	84	9	0.0008651
ENSG00000185838	GNB1L	coding	del	19765048	19843364	418	3	3.77e-44
ENSG00000184113	CLDN5	coding	del	19509879	19512860	416	3	6.014e-44
CATG00000057137	CATG00000057137	noncoding	del	19842511	19855625	416	3	6.014e-44
ENSG00000249923	XXBAC-B444P24	noncoding	del	20186093	20199670	416	3	6.014e-44
CATG00000057127	CATG00000057127	noncoding	del	19429136	19430742	416	3	6.014e-44
CATG00000058199	CATG00000058199	noncoding	del	19552284	19554341	416	3	6.014e-44
ENSG00000236499	LINC00896	noncoding	del	20193920	20196047	416	3	6.014e-44
ENSG00000184470	TXNRD2	coding	del	19856852	19930812	417	3	6.339e-44
ENSG00000100084	HIRA	coding	del	19316960	19463342	417	3	6.339e-44
ENSG00000093010	COMT	coding	del	19929295	19959921	417	3	6.339e-44
ENSG00000184058	TBX1	coding	del	19744300	19778394	417	3	6.339e-44
ENSG00000260924	AC004463	noncoding	del	19159228	19162916	415	3	9.84e-44
CATG00000058145	CATG00000058145	noncoding	del	19153341	19159127	415	3	9.84e-44
CATG00000057119	CATG00000057119	noncoding	del	19164666	19172716	415	3	9.84e-44
ENSG00000128191	DGCR8	coding	del	20067764	20103426	416	4	1.562e-42
CATG00000058213	CATG00000058213	noncoding	del	20064720	20067446	416	4	1.562e-42
ENSG00000236540	AC006547	noncoding	del	20043621	20052134	420	8	4.661e-38
ENSG00000260719	AC009133	noncoding	del	29720526	29845888	386	15	4.041e-28
CATG00000029033	CATG00000029033	noncoding	del	29983204	29986091	384	15	6.194e-28
CATG00000029032	CATG00000029032	noncoding	del	29971903	29973297	384	15	6.194e-28
CATG00000029036	CATG00000029036	noncoding	del	30094094	30096382	384	15	6.194e-28
CATG00000029035	CATG00000029035	noncoding	del	30074213	30076621	385	15	6.243e-28
ENSG00000247735	CTD-2574D22	noncoding	del	29937627	29943733	385	15	6.243e-28
ENSG00000250616	RP11-455F5	noncoding	del	30103429	30126261	383	15	9.431e-28
ENSG00000261690	AC009133	noncoding	del	29829301	29832558	382	15	1.529e-27
ENSG00000261962	AC009133	noncoding	del	29818593	29832558	382	15	1.529e-27
ENSG00000259952	AC009133	noncoding	del	29815580	29819251	379	15	2.173e-27
CATG00000029027	CATG00000029027	noncoding	del	29794252	29796579	379	15	2.173e-27
CATG00000029025	CATG00000029025	noncoding	del	29734206	29748245	380	15	2.282e-27
CATG00000029024	CATG00000029024	noncoding	del	29669750	29674477	363	14	1.763e-26
CATG00000024480	CATG00000024480	noncoding	del	32320761	32322583	235	1	4.218e-26
ENSG00000259772	RP11-16E12	noncoding	del	31506443	31523063	226	1	4.28e-25
CATG00000022465	CATG00000022465	noncoding	del	31757848	31766370	224	1	6.797e-25
CATG00000022448	CATG00000022448	noncoding	del	31283985	31286302	225	1	7.28e-25
ENSG00000259720	RP11-348B17	noncoding	del	31318431	31329935	225	1	7.28e-25
CATG00000057161	CATG00000057161	noncoding	del	20866295	20869651	231	3	6.198e-23
ENSG00000206176	AC023490	noncoding	del	20378801	20381935	229	3	9.709e-23
CATG00000057168	CATG00000057168	noncoding	del	21011506	21022054	228	3	1.601e-22
ENSG00000261416	RP11-455F5	noncoding	del	30194353	30199805	306	12	2.583e-22
CATG00000058227	CATG00000058227	noncoding	del	21053918	21056911	224	3	3.822e-22
ENSG00000226287	TMEM191A	noncoding	del	21056540	21061126	224	3	3.822e-22
ENSG00000099957	P2RX6	coding	del	21356509	21390806	229	4	1.659e-21
ENSG00000230513	THAP7-AS1	noncoding	del	21356164	21364631	229	4	1.659e-21
ENSG00000237476	XXBAC-B135H6	noncoding	del	21311397	21319188	229	4	1.659e-21
ENSG00000134160	TRPM1	coding	del	31293016	31453363	236	6	3.09e-20
CATG00000074798	CATG00000074798	noncoding	del	147281915	147283466	226	6	2.708e-19
CATG00000058135	CATG00000058135	noncoding	del	18685605	18878641	158	1	3.148e-17
CATG00000029024	CATG00000029024	noncoding	dup	29669750	29674477	266	14	5.19e-17
ENSG00000006704	GTF2IRD1	coding	del	73867010	74022627	142	0	6.123e-17
CATG00000096088	CATG00000096088	noncoding	del	73482843	73483895	139	0	9.446e-17
ENSG00000232729	AC083884	noncoding	del	74102999	74142224	140	0	9.526e-17
CATG00000092629	CATG00000092629	noncoding	del	73417256	73425751	140	0	9.526e-17
CATG00000096111	CATG00000096111	noncoding	del	74062998	74064466	140	0	9.526e-17
ENSG00000232415	CTB-51J22	noncoding	del	73463074	73476631	140	0	9.526e-17
CATG00000096109	CATG00000096109	noncoding	del	74018008	74020930	140	0	9.526e-17
CATG00000092626	CATG00000092626	noncoding	del	73331055	73414413	140	0	9.526e-17
CATG00000092651	CATG00000092651	noncoding	del	74032197	74034978	140	0	9.526e-17
ENSG00000271721	RP11-337C18	noncoding	del	146647546	146654385	230	10	2.306e-16
CATG00000074461	CATG00000074461	noncoding	del	146584228	146585954	230	10	2.306e-16
CATG00000016766	CATG00000016766	noncoding	del	147142817	147171418	231	10	2.361e-16
CATG00000074722	CATG00000074722	noncoding	del	147150276	147152391	231	10	2.361e-16
CATG00000074692	CATG00000074692	noncoding	del	147075886	147090759	231	10	2.361e-16
ENSG00000184979	USP18	coding	del	18632721	18851925	144	1	1.27e-15
CATG00000074798	CATG00000074798	noncoding	dup	147281915	147283466	197	7	2.658e-15
CATG00000096091	CATG00000096091	noncoding	del	73569990	73588441	138	1	4.818e-15
ENSG00000271721	RP11-337C18	noncoding	dup	146647546	146654385	196	9	1.147e-13
CATG00000016766	CATG00000016766	noncoding	dup	147142817	147171418	196	9	1.147e-13
CATG00000074722	CATG00000074722	noncoding	dup	147150276	147152391	196	9	1.147e-13
CATG00000074692	CATG00000074692	noncoding	dup	147075886	147090759	196	9	1.147e-13
CATG00000074461	CATG00000074461	noncoding	dup	146584228	146585954	190	9	3.842e-13
ENSG00000250616	RP11-455F5	noncoding	dup	30103429	30126261	277	23	6.81e-13
CATG00000029035	CATG00000029035	noncoding	dup	30074213	30076621	283	24	7.31e-13
CATG00000029036	CATG00000029036	noncoding	dup	30094094	30096382	283	24	7.31e-13
CATG00000029033	CATG00000029033	noncoding	dup	29983204	29986091	286	25	1.106e-12
ENSG00000260719	AC009133	noncoding	dup	29720526	29845888	286	25	1.106e-12
ENSG00000247735	CTD-2574D22	noncoding	dup	29937627	29943733	286	25	1.106e-12
CATG00000029032	CATG00000029032	noncoding	dup	29971903	29973297	286	25	1.106e-12
ENSG00000259952	AC009133	noncoding	dup	29815580	29819251	284	25	1.574e-12
ENSG00000261690	AC009133	noncoding	dup	29829301	29832558	284	25	1.574e-12
CATG00000029027	CATG00000029027	noncoding	dup	29794252	29796579	284	25	1.574e-12
ENSG00000261962	AC009133	noncoding	dup	29818593	29832558	285	25	1.576e-12
CATG00000029025	CATG00000029025	noncoding	dup	29734206	29748245	282	25	3.274e-12
CATG00000016543	CATG00000016543	noncoding	dup	146556587	146557607	104	1	2.965e-11
ENSG00000261416	RP11-455F5	noncoding	dup	30194353	30199805	204	15	1.042e-10
CATG00000096111	CATG00000096111	noncoding	dup	74062998	74064466	107	2	1.902e-10
CATG00000096109	CATG00000096109	noncoding	dup	74018008	74020930	107	2	1.902e-10
CATG00000092651	CATG00000092651	noncoding	dup	74032197	74034978	107	2	1.902e-10
ENSG00000006704	GTF2IRD1	coding	dup	73867010	74022627	108	2	1.967e-10
CATG00000096091	CATG00000096091	noncoding	dup	73569990	73588441	104	2	4.651e-10
CATG00000022287	CATG00000022287	noncoding	del	23086713	23088434	242	23	5.091e-10
CATG00000092629	CATG00000092629	noncoding	dup	73417256	73425751	102	2	7.212e-10
CATG00000092626	CATG00000092626	noncoding	dup	73331055	73414413	102	2	7.212e-10
CATG00000096088	CATG00000096088	noncoding	dup	73482843	73483895	103	2	7.767e-10
ENSG00000232415	CTB-51J22	noncoding	dup	73463074	73476631	103	2	7.767e-10
ENSG00000198106	SNX29P2	noncoding	del	29159892	29519817	91	1	1.174e-09
CATG00000016543	CATG00000016543	noncoding	del	146556587	146557607	121	5	2.553e-09
ENSG00000184058	TBX1	coding	dup	19744300	19778394	172	13	4.69e-09
ENSG00000184470	TXNRD2	coding	dup	19856852	19930812	170	13	6.77e-09
ENSG00000185838	GNB1L	coding	dup	19765048	19843364	170	13	6.77e-09
ENSG00000093010	COMT	coding	dup	19929295	19959921	170	13	6.77e-09
CATG00000058213	CATG00000058213	noncoding	dup	20064720	20067446	170	13	6.77e-09
CATG00000057137	CATG00000057137	noncoding	dup	19842511	19855625	170	13	6.77e-09
ENSG00000236540	AC006547	noncoding	dup	20043621	20052134	170	13	6.77e-09
ENSG00000180370	PAK2	coding	del	196466772	196563869	71	0	8.195e-09
ENSG00000232065	LINC01063	noncoding	del	196355392	196366884	71	0	8.195e-09
ENSG00000235897	TM4SF19-AS1	noncoding	del	196042054	196062147	71	0	8.195e-09
ENSG00000232729	AC083884	noncoding	dup	74102999	74142224	108	4	8.858e-09
ENSG00000184113	CLDN5	coding	dup	19509879	19512860	168	13	9.77e-09
CATG00000057127	CATG00000057127	noncoding	dup	19429136	19430742	168	13	9.77e-09
CATG00000058199	CATG00000058199	noncoding	dup	19552284	19554341	168	13	9.77e-09
ENSG00000100084	HIRA	coding	dup	19316960	19463342	169	13	9.923e-09
ENSG00000072274	TFRC	coding	del	195750796	195808998	69	0	1.324e-08
CATG00000063526	CATG00000063526	noncoding	del	196664387	196668750	69	0	1.324e-08
CATG00000067411	CATG00000067411	noncoding	del	196568631	196569667	69	0	1.324e-08
CATG00000063527	CATG00000063527	noncoding	del	196675484	196678506	69	0	1.324e-08
ENSG00000225578	NCBP2-AS1	noncoding	del	196666263	196669405	69	0	1.324e-08
CATG00000063515	CATG00000063515	noncoding	del	196230823	196234532	70	0	1.338e-08
CATG00000063508	CATG00000063508	noncoding	del	196065584	196068754	70	0	1.338e-08
ENSG00000128191	DGCR8	coding	dup	20067764	20103426	172	14	1.536e-08
ENSG00000224652	LINC00885	noncoding	del	195869403	195904972	68	0	2.105e-08
CATG00000067389	CATG00000067389	noncoding	del	195853323	195870215	68	0	2.105e-08
CATG00000067388	CATG00000067388	noncoding	del	195847402	195850028	68	0	2.105e-08
CATG00000063491	CATG00000063491	noncoding	del	195776157	195779057	66	0	3.342e-08
ENSG00000227375	DLG1-AS1	noncoding	del	197024535	197031153	66	0	3.342e-08
ENSG00000068793	CYFIP1	coding	del	22890702	23014534	263	32	5.014e-08
CATG00000022283	CATG00000022283	noncoding	del	22899758	22912030	263	32	5.014e-08
CATG00000024378	CATG00000024378	noncoding	del	22888545	22892557	263	32	5.014e-08
CATG00000022286	CATG00000022286	noncoding	del	23034585	23037636	260	32	6.593e-08
ENSG00000225822	UBXN7-AS1	noncoding	del	196158235	196202674	72	1	1.838e-07
ENSG00000260924	AC004463	noncoding	dup	19159228	19162916	171	16	2.05e-07
CATG00000058145	CATG00000058145	noncoding	dup	19153341	19159127	171	16	2.05e-07
CATG00000057119	CATG00000057119	noncoding	dup	19164666	19172716	171	16	2.05e-07
CATG00000017017	CATG00000017017	noncoding	del	147807176	147808217	57	0	3.501e-07
ENSG00000249923	XXBAC-B444P24	noncoding	dup	20186093	20199670	187	20	5.456e-07
ENSG00000236499	LINC00896	noncoding	dup	20193920	20196047	187	20	5.456e-07
CATG00000022289	CATG00000022289	noncoding	dup	23140405	23142640	121	10	3.612e-06
CATG00000110280	CATG00000110280	noncoding	dup	6140905	6144219	46	0	1.033e-05
CATG00000110280	CATG00000110280	noncoding	del	6140905	6144219	42	0	2.487e-05
CATG00000112760	CATG00000112760	noncoding	dup	147462453	147463483	42	0	2.487e-05
CATG00000017017	CATG00000017017	noncoding	dup	147807176	147808217	60	2	2.783e-05
CATG00000057168	CATG00000057168	noncoding	dup	21011506	21022054	103	9	2.828e-05
CATG00000111070	CATG00000111070	noncoding	dup	44862663	44865212	40	0	3.91e-05
ENSG00000237476	XXBAC-B135H6	noncoding	dup	21311397	21319188	99	9	8.372e-05
CATG00000022289	CATG00000022289	noncoding	del	23140405	23142640	61	3	8.602e-05
ENSG00000198106	SNX29P2	noncoding	dup	29159892	29519817	79	6	9.803e-05
ENSG00000215301	DDX3X	coding	dup	41190975	41223725	37	0	0.0001056
ENSG00000230513	THAP7-AS1	noncoding	dup	21356164	21364631	96	9	0.000114
ENSG00000157540	DYRK1A	coding	dup	38737139	38909325	45	1	0.0001471
ENSG00000273210	AP001437	noncoding	dup	38735314	38740214	45	1	0.0001471
CATG00000056029	CATG00000056029	noncoding	dup	38771227	38782195	45	1	0.0001471
ENSG00000196092	PAX5	coding	dup	36833129	37034788	34	0	0.0001597
ENSG00000250850	RP11-297B17	noncoding	dup	37002257	37008037	34	0	0.0001597
CATG00000056901	CATG00000056901	noncoding	dup	41752357	41754358	43	1	0.0002245
CATG00000056902	CATG00000056902	noncoding	dup	41755687	41759466	43	1	0.0002245
ENSG00000235123	DSCAM-AS1	noncoding	dup	41754960	41759662	43	1	0.0002245
CATG00000058227	CATG00000058227	noncoding	dup	21053918	21056911	93	9	0.0002301
ENSG00000226287	TMEM191A	noncoding	dup	21056540	21061126	93	9	0.0002301
ENSG00000259720	RP11-348B17	noncoding	dup	31318431	31329935	85	8	0.0003163
CATG00000022448	CATG00000022448	noncoding	dup	31283985	31286302	84	8	0.0004582
CATG00000057161	CATG00000057161	noncoding	dup	20866295	20869651	93	10	0.0006185
CATG00000022465	CATG00000022465	noncoding	dup	31757848	31766370	81	8	0.0006268
ENSG00000233021	RP11-490E15	noncoding	del	483413	487110	29	0	0.0006563
ENSG00000185448	FAM47A	coding	dup	34147869	34150431	37	1	0.0008171
ENSG00000259772	RP11-16E12	noncoding	dup	31506443	31523063	84	9	0.0008651
