# Supplementary material for: DeepGenePrior: A deep learning model for prioritizing genes affected by copy number variants
Source: PLoS Comput Biol. 2023 Jul 24;19(7):e1011249. doi: 10.1371/journal.pcbi.1011249 (PMC10399873; doi:10.1371/journal.pcbi.1011249)
Supplement: S2 Table — (XLSX) [file pcbi.1011249.s002.xlsx]

## Sheet: S2 SCZ
Gene ID	Gene Symbol	Gene Type	Variation Type	Gene Start	Gene Stop	Case Overlap	Control Overlap	pvalue
ENSG00000099904	ZDHHC8	coding	del	20116957	20143413	59	0	5.967e-18
ENSG00000040608	RTN4R	coding	del	20228745	20259187	58	0	1.175e-17
CATG00000058203	CATG00000058203	coding	del	19696430	19707390	57	0	2.314e-17
ENSG00000184702	Septin5	coding	del	19701358	19725440	57	0	2.314e-17
ENSG00000070413	DGCR2	coding	del	19022525	19109925	56	0	4.558e-17
CATG00000057131	CATG00000057131	noncoding	del	19553754	19554926	56	0	4.558e-17
ENSG00000185065	AC000068	noncoding	del	19435452	19439726	56	0	4.558e-17
ENSG00000223461	AC004471	noncoding	del	19109092	19113617	56	0	4.558e-17
ENSG00000099889	ARVCF	coding	del	19932262	20004346	58	1	3.471e-16
ENSG00000099910	KLHL22	coding	del	20780057	20850856	57	1	6.723e-16
CATG00000057156	CATG00000057156	noncoding	del	20772674	20775755	57	1	6.723e-16
ENSG00000273139	XXBAC-B444P24	noncoding	del	20307681	20320159	52	0	6.868e-16
ENSG00000013364	MVP	coding	dup	29817644	29862986	64	4	1.027e-14
ENSG00000174938	SEZ6L2	coding	dup	29882232	29917277	64	4	1.027e-14
ENSG00000214725	CDIPT-AS1	noncoding	dup	29873980	29880100	64	4	1.027e-14
CATG00000027072	CATG00000027072	noncoding	dup	29908184	29910853	64	4	1.027e-14
ENSG00000174939	ASPHD1	coding	dup	29911685	29934902	63	4	1.905e-14
ENSG00000185928	PAGR1	coding	dup	29823514	29842400	62	4	3.53e-14
ENSG00000174943	KCTD13	coding	dup	29916333	29937536	62	4	3.53e-14
ENSG00000099949	LZTR1	coding	del	21319460	21367466	57	3	9.969e-14
ENSG00000099960	SLC7A4	coding	del	21379464	21387151	57	3	9.969e-14
ENSG00000187905	AC002472	coding	del	21400246	21418521	57	3	9.969e-14
ENSG00000099937	SERPIND1	coding	del	21128401	21142008	57	3	9.969e-14
ENSG00000241973	PI4KA	coding	del	21061420	21213619	57	3	9.969e-14
ENSG00000183773	AIFM3	coding	del	21311397	21335744	57	3	9.969e-14
ENSG00000099942	CRKL	coding	del	21271695	21313506	57	3	9.969e-14
CATG00000057174	CATG00000057174	noncoding	del	21284999	21286016	57	3	9.969e-14
CATG00000058233	CATG00000058233	noncoding	del	21199846	21201122	57	3	9.969e-14
ENSG00000226872	AC002472	noncoding	del	21385688	21398258	57	3	9.969e-14
ENSG00000167371	PRRT2	coding	dup	29823179	29827201	60	4	1.21e-13
ENSG00000263136	PAGR1	coding	dup	29824813	29834398	60	4	1.21e-13
ENSG00000238045	AC009133	noncoding	dup	29817762	29828582	60	4	1.21e-13
ENSG00000149930	TAOK2	coding	dup	29985193	30004207	58	4	4.132e-13
ENSG00000149927	DOC2A	coding	dup	30011883	30034549	57	4	7.626e-13
ENSG00000149929	HIRIP3	coding	dup	30003613	30007412	57	4	7.626e-13
ENSG00000102882	MAPK3	coding	dup	30125042	30134820	56	4	1.406e-12
CATG00000027077	CATG00000027077	coding	dup	30128046	30130210	56	4	1.406e-12
ENSG00000149926	FAM57B	coding	dup	30035746	30064361	55	4	2.59e-12
ENSG00000167194	C16ORF92	coding	dup	30034655	30036023	55	4	2.59e-12
ENSG00000090238	YPEL3	coding	dup	30103336	30108239	54	4	4.766e-12
ENSG00000149922	TBX6	coding	dup	30096971	30103242	54	4	4.766e-12
ENSG00000169918	OTUD7A	coding	del	31767608	32162992	28	2	9.789e-07
ENSG00000175344	CHRNA7	coding	del	32322137	32465403	28	2	9.789e-07
CATG00000022467	CATG00000022467	noncoding	del	32162078	32195626	28	2	9.789e-07
ENSG00000183628	DGCR6	coding	del	18893565	18904604	129	60	1.792e-06
ENSG00000198690	FAN1	coding	del	31115788	31239504	26	2	3.361e-06
CATG00000022446	CATG00000022446	noncoding	del	31166655	31171057	26	2	3.361e-06
CATG00000024462	CATG00000024462	noncoding	del	31192533	31195990	25	2	6.208e-06
ENSG00000100033	PRODH	coding	del	18794392	18923806	130	64	7.189e-06
ENSG00000237517	DGCR5	noncoding	del	18958022	19019852	130	64	7.189e-06
ENSG00000166912	MTMR10	coding	del	31225771	31284105	24	2	1.144e-05
ENSG00000169926	KLF13	coding	del	31618934	31728353	24	2	1.144e-05
ENSG00000259448	RP11-16E12	noncoding	del	31506962	31520790	24	2	1.144e-05
ENSG00000273071	RP11-337C18	noncoding	del	146644358	146724314	32	6	2.748e-05
ENSG00000237188	RP11-337C18	noncoding	del	146644358	146686130	32	6	2.748e-05
ENSG00000196090	PTPRT	coding	del	40672240	41818546	110	53	2.768e-05
ENSG00000161267	BDH1	coding	del	197084663	197300214	16	0	3.194e-05
ENSG00000116128	BCL9	coding	del	147013271	147101024	31	6	4.617e-05
CATG00000016776	CATG00000016776	noncoding	del	147172852	147282211	31	6	4.617e-05
ENSG00000174013	FBXO45	coding	del	196295537	196318208	15	0	6.351e-05
ENSG00000174007	CEP19	coding	del	196433032	196439465	15	0	6.351e-05
ENSG00000075711	DLG1	coding	del	196763437	197026158	15	0	6.351e-05
CATG00000067418	CATG00000067418	noncoding	del	196881693	196887238	15	0	6.351e-05
ENSG00000228109	MFI2-AS1	noncoding	del	196716727	196732803	15	0	6.351e-05
CATG00000074501	CATG00000074501	noncoding	del	146765146	146767440	32	7	7.864e-05
ENSG00000170113	NIPA1	coding	del	23039593	23086854	97	48	0.00012
CATG00000063513	CATG00000063513	coding	del	196188137	196190857	14	0	0.0001264
ENSG00000119231	SENP5	coding	del	196594791	196662059	14	0	0.0001264
ENSG00000163960	UBXN7	coding	del	196074430	196198628	14	0	0.0001264
ENSG00000213123	TCTEX1D2	coding	del	196010381	196045154	14	0	0.0001264
ENSG00000119227	PIGZ	coding	del	196672981	196696899	14	0	0.0001264
CATG00000063534	CATG00000063534	noncoding	del	197060806	197065765	14	0	0.0001264
ENSG00000237167	AC128709	noncoding	del	197183255	197206923	14	0	0.0001264
ENSG00000229912	AC128709	noncoding	del	197175646	197183525	14	0	0.0001264
ENSG00000235126	AC128709	noncoding	del	197072247	197185159	14	0	0.0001264
CATG00000067412	CATG00000067412	noncoding	del	196573904	196594621	14	0	0.0001264
CATG00000067423	CATG00000067423	noncoding	del	197000892	197005152	14	0	0.0001264
CATG00000074827	CATG00000074827	noncoding	del	147388864	147400436	29	6	0.0001286
CATG00000022292	CATG00000022292	noncoding	del	23208563	23248547	89	43	0.0001608
ENSG00000153575	TUBGCP5	coding	del	22833499	22873941	97	49	0.0001787
ENSG00000262944	RP11-473I1	noncoding	dup	9198783	9200618	19	2	0.000233
ENSG00000106665	CLIP2	coding	dup	73703767	73828556	13	0	0.0002515
CATG00000096098	CATG00000096098	noncoding	dup	73685049	73703637	13	0	0.0002515
CATG00000074827	CATG00000074827	noncoding	dup	147388864	147400436	21	3	0.0002939
ENSG00000234610	LINC00624	noncoding	del	146852473	146989699	40	13	0.0003065
CATG00000016776	CATG00000016776	noncoding	dup	147172852	147282211	23	4	0.0003317
ENSG00000188092	GPR89B	coding	del	147400535	147488421	27	6	0.0003511
ENSG00000188092	GPR89B	coding	dup	147400535	147488421	18	2	0.0004214
ENSG00000131781	FMO5	coding	del	146646631	146788883	34	10	0.0004311
ENSG00000106682	EIF4H	coding	dup	73588686	73614933	12	0	0.0005007
ENSG00000077809	GTF2I	coding	dup	74064571	74217740	12	0	0.0005007
ENSG00000263244	RP11-473I1	noncoding	dup	9200972	9207038	24	5	0.0005832
ENSG00000116128	BCL9	coding	dup	147013271	147101024	21	4	0.0009596
ENSG00000009954	BAZ1B	coding	dup	72844843	72936623	11	0	0.0009973
ENSG00000176428	VPS37D	coding	dup	73080781	73096656	11	0	0.0009973
ENSG00000106683	LIMK1	coding	dup	73497374	73537738	11	0	0.0009973
CATG00000092610	CATG00000092610	noncoding	dup	72936433	72948852	11	0	0.0009973
CATG00000092613	CATG00000092613	noncoding	dup	72972086	72973201	11	0	0.0009973
CATG00000096087	CATG00000096087	noncoding	dup	73448966	73459363	11	0	0.0009973
ENSG00000236499	LINC00896	noncoding	del	20193920	20196047	59	0	5.967e-18
ENSG00000249923	XXBAC-B444P24	noncoding	del	20186093	20199670	59	0	5.967e-18
ENSG00000128191	DGCR8	coding	del	20067764	20103426	58	0	1.175e-17
CATG00000058213	CATG00000058213	noncoding	del	20064720	20067446	58	0	1.175e-17
ENSG00000184058	TBX1	coding	del	19744300	19778394	57	0	2.314e-17
ENSG00000185838	GNB1L	coding	del	19765048	19843364	57	0	2.314e-17
ENSG00000184113	CLDN5	coding	del	19509879	19512860	56	0	4.558e-17
ENSG00000100084	HIRA	coding	del	19316960	19463342	56	0	4.558e-17
ENSG00000260924	AC004463	noncoding	del	19159228	19162916	56	0	4.558e-17
CATG00000058145	CATG00000058145	noncoding	del	19153341	19159127	56	0	4.558e-17
CATG00000058199	CATG00000058199	noncoding	del	19552284	19554341	56	0	4.558e-17
CATG00000057119	CATG00000057119	noncoding	del	19164666	19172716	56	0	4.558e-17
CATG00000057127	CATG00000057127	noncoding	del	19429136	19430742	56	0	4.558e-17
ENSG00000093010	COMT	coding	del	19929295	19959921	58	1	3.471e-16
CATG00000057161	CATG00000057161	noncoding	del	20866295	20869651	58	1	3.471e-16
CATG00000057137	CATG00000057137	noncoding	del	19842511	19855625	57	1	6.723e-16
CATG00000057168	CATG00000057168	noncoding	del	21011506	21022054	56	1	1.302e-15
ENSG00000184470	TXNRD2	coding	del	19856852	19930812	58	2	5.217e-15
ENSG00000260719	AC009133	noncoding	dup	29720526	29845888	66	5	2.114e-14
ENSG00000226287	TMEM191A	noncoding	del	21056540	21061126	55	2	3.604e-14
CATG00000058227	CATG00000058227	noncoding	del	21053918	21056911	55	2	3.604e-14
ENSG00000206176	AC023490	noncoding	del	20378801	20381935	46	0	4.036e-14
ENSG00000247735	CTD-2574D22	noncoding	dup	29937627	29943733	61	4	6.538e-14
ENSG00000099957	P2RX6	coding	del	21356509	21390806	57	3	9.969e-14
ENSG00000237476	XXBAC-B135H6	noncoding	del	21311397	21319188	57	3	9.969e-14
ENSG00000230513	THAP7-AS1	noncoding	del	21356164	21364631	57	3	9.969e-14
ENSG00000261962	AC009133	noncoding	dup	29818593	29832558	60	4	1.21e-13
ENSG00000261690	AC009133	noncoding	dup	29829301	29832558	60	4	1.21e-13
CATG00000029032	CATG00000029032	noncoding	dup	29971903	29973297	58	4	4.132e-13
ENSG00000250616	RP11-455F5	noncoding	dup	30103429	30126261	57	4	7.626e-13
CATG00000029027	CATG00000029027	noncoding	dup	29794252	29796579	57	4	7.626e-13
ENSG00000259952	AC009133	noncoding	dup	29815580	29819251	57	4	7.626e-13
CATG00000029033	CATG00000029033	noncoding	dup	29983204	29986091	57	4	7.626e-13
CATG00000029025	CATG00000029025	noncoding	dup	29734206	29748245	59	5	1.436e-12
CATG00000029036	CATG00000029036	noncoding	dup	30094094	30096382	53	4	8.761e-12
CATG00000029035	CATG00000029035	noncoding	dup	30074213	30076621	51	4	2.951e-11
CATG00000029024	CATG00000029024	noncoding	dup	29669750	29674477	58	7	1.153e-10
ENSG00000236540	AC006547	noncoding	del	20043621	20052134	67	14	4.152e-09
CATG00000024480	CATG00000024480	noncoding	del	32320761	32322583	28	2	9.789e-07
ENSG00000134160	TRPM1	coding	del	31293016	31453363	32	4	2.232e-06
ENSG00000259720	RP11-348B17	noncoding	del	31318431	31329935	24	2	1.144e-05
CATG00000022465	CATG00000022465	noncoding	del	31757848	31766370	24	2	1.144e-05
CATG00000022448	CATG00000022448	noncoding	del	31283985	31286302	24	2	1.144e-05
ENSG00000259772	RP11-16E12	noncoding	del	31506443	31523063	24	2	1.144e-05
CATG00000016543	CATG00000016543	noncoding	del	146556587	146557607	33	6	1.629e-05
ENSG00000271721	RP11-337C18	noncoding	del	146647546	146654385	32	6	2.748e-05
CATG00000074461	CATG00000074461	noncoding	del	146584228	146585954	32	6	2.748e-05
ENSG00000232065	LINC01063	noncoding	del	196355392	196366884	16	0	3.194e-05
CATG00000016766	CATG00000016766	noncoding	del	147142817	147171418	31	6	4.617e-05
CATG00000074798	CATG00000074798	noncoding	del	147281915	147283466	31	6	4.617e-05
CATG00000074722	CATG00000074722	noncoding	del	147150276	147152391	31	6	4.617e-05
CATG00000074692	CATG00000074692	noncoding	del	147075886	147090759	31	6	4.617e-05
ENSG00000180370	PAK2	coding	del	196466772	196563869	15	0	6.351e-05
CATG00000063515	CATG00000063515	noncoding	del	196230823	196234532	15	0	6.351e-05
CATG00000022286	CATG00000022286	noncoding	del	23034585	23037636	97	48	0.00012
CATG00000022283	CATG00000022283	noncoding	del	22899758	22912030	97	48	0.00012
ENSG00000227375	DLG1-AS1	noncoding	del	197024535	197031153	14	0	0.0001264
CATG00000063508	CATG00000063508	noncoding	del	196065584	196068754	14	0	0.0001264
ENSG00000225578	NCBP2-AS1	noncoding	del	196666263	196669405	14	0	0.0001264
ENSG00000261416	RP11-455F5	noncoding	dup	30194353	30199805	14	0	0.0001264
CATG00000063527	CATG00000063527	noncoding	del	196675484	196678506	14	0	0.0001264
CATG00000067411	CATG00000067411	noncoding	del	196568631	196569667	14	0	0.0001264
ENSG00000235897	TM4SF19-AS1	noncoding	del	196042054	196062147	14	0	0.0001264
CATG00000063526	CATG00000063526	noncoding	del	196664387	196668750	14	0	0.0001264
ENSG00000225822	UBXN7-AS1	noncoding	del	196158235	196202674	14	0	0.0001264
ENSG00000184979	USP18	coding	del	18632721	18851925	17	1	0.0001517
CATG00000024378	CATG00000024378	noncoding	del	22888545	22892557	96	48	0.0001601
CATG00000022289	CATG00000022289	noncoding	del	23140405	23142640	89	43	0.0001608
ENSG00000068793	CYFIP1	coding	del	22890702	23014534	97	49	0.0001787
CATG00000022287	CATG00000022287	noncoding	del	23086713	23088434	94	47	0.0001909
ENSG00000006704	GTF2IRD1	coding	dup	73867010	74022627	13	0	0.0002515
ENSG00000072274	TFRC	coding	del	195750796	195808998	13	0	0.0002515
ENSG00000198106	SNX29P2	noncoding	dup	29159892	29519817	13	0	0.0002515
CATG00000067389	CATG00000067389	noncoding	del	195853323	195870215	13	0	0.0002515
ENSG00000224652	LINC00885	noncoding	del	195869403	195904972	13	0	0.0002515
CATG00000063491	CATG00000063491	noncoding	del	195776157	195779057	13	0	0.0002515
CATG00000067388	CATG00000067388	noncoding	del	195847402	195850028	13	0	0.0002515
CATG00000074798	CATG00000074798	noncoding	dup	147281915	147283466	23	4	0.0003317
CATG00000058135	CATG00000058135	noncoding	del	18685605	18878641	52	20	0.0003378
CATG00000096109	CATG00000096109	noncoding	dup	74018008	74020930	12	0	0.0005007
CATG00000092651	CATG00000092651	noncoding	dup	74032197	74034978	12	0	0.0005007
CATG00000096091	CATG00000096091	noncoding	dup	73569990	73588441	12	0	0.0005007
ENSG00000232729	AC083884	noncoding	dup	74102999	74142224	12	0	0.0005007
CATG00000096111	CATG00000096111	noncoding	dup	74062998	74064466	12	0	0.0005007
CATG00000017017	CATG00000017017	noncoding	dup	147807176	147808217	27	7	0.0008837
CATG00000016766	CATG00000016766	noncoding	dup	147142817	147171418	21	4	0.0009596
CATG00000074692	CATG00000074692	noncoding	dup	147075886	147090759	21	4	0.0009596
ENSG00000232415	CTB-51J22	noncoding	dup	73463074	73476631	11	0	0.0009973
CATG00000092626	CATG00000092626	noncoding	dup	73331055	73414413	11	0	0.0009973
CATG00000096088	CATG00000096088	noncoding	dup	73482843	73483895	11	0	0.0009973
CATG00000092629	CATG00000092629	noncoding	dup	73417256	73425751	11	0	0.0009973
