# Supplementary material for: DeepGenePrior: A deep learning model for prioritizing genes affected by copy number variants
Source: PLoS Comput Biol. 2023 Jul 24;19(7):e1011249. doi: 10.1371/journal.pcbi.1011249 (PMC10399873; doi:10.1371/journal.pcbi.1011249)
Supplement: S3 Table — (XLSX) [file pcbi.1011249.s003.xlsx]

## Sheet: S3 DD
Gene ID	Gene Symbol	Gene Type	Variation Type	Gene Start	Gene Stop	Case Overlap	Control Overlap	pvalue
ENSG00000237517	DGCR5	noncoding	del	18958022	19019852	288	15	2.171e-159
ENSG00000100033	PRODH	coding	del	18794392	18923806	282	16	1.461e-154
ENSG00000170113	NIPA1	coding	del	23039593	23086854	230	21	5.85e-118
ENSG00000153575	TUBGCP5	coding	del	22833499	22873941	231	22	1.312e-117
ENSG00000040608	RTN4R	coding	del	20228745	20259187	183	0	3.995e-116
ENSG00000099904	ZDHHC8	coding	del	20116957	20143413	183	0	3.995e-116
ENSG00000099942	CRKL	coding	del	21271695	21313506	166	1	2.863e-103
ENSG00000099937	SERPIND1	coding	del	21128401	21142008	166	1	2.863e-103
ENSG00000099949	LZTR1	coding	del	21319460	21367466	166	1	2.863e-103
ENSG00000241973	PI4KA	coding	del	21061420	21213619	166	1	2.863e-103
ENSG00000183773	AIFM3	coding	del	21311397	21335744	166	1	2.863e-103
CATG00000057174	CATG00000057174	noncoding	del	21284999	21286016	166	1	2.863e-103
CATG00000058233	CATG00000058233	noncoding	del	21199846	21201122	166	1	2.863e-103
ENSG00000099960	SLC7A4	coding	del	21379464	21387151	165	1	1.219e-102
ENSG00000226872	AC002472	noncoding	del	21385688	21398258	165	1	1.219e-102
ENSG00000099889	ARVCF	coding	del	19932262	20004346	161	0	3.225e-102
ENSG00000184702	Septin5	coding	del	19701358	19725440	160	0	1.382e-101
CATG00000058203	CATG00000058203	coding	del	19696430	19707390	160	0	1.382e-101
ENSG00000223461	AC004471	noncoding	del	19109092	19113617	159	0	5.92e-101
ENSG00000187905	AC002472	coding	del	21400246	21418521	165	2	7.821e-101
CATG00000057131	CATG00000057131	noncoding	del	19553754	19554926	158	0	2.536e-100
ENSG00000185065	AC000068	noncoding	del	19435452	19439726	158	0	2.536e-100
ENSG00000099910	KLHL22	coding	del	20780057	20850856	159	1	7.276e-99
CATG00000057156	CATG00000057156	noncoding	del	20772674	20775755	159	1	7.276e-99
ENSG00000070413	DGCR2	coding	del	19022525	19109925	165	4	1.092e-97
ENSG00000169918	OTUD7A	coding	dup	31767608	32162992	228	46	3.285e-97
ENSG00000273139	XXBAC-B444P24	noncoding	del	20307681	20320159	147	0	2.258e-93
ENSG00000251322	SHANK3	coding	del	51109267	51172237	142	0	3.248e-90
CATG00000022467	CATG00000022467	noncoding	dup	32162078	32195626	202	46	6.076e-83
ENSG00000175344	CHRNA7	coding	dup	32322137	32465403	202	50	1.507e-80
ENSG00000170113	NIPA1	coding	dup	23039593	23086854	179	46	1.484e-70
ENSG00000153575	TUBGCP5	coding	dup	22833499	22873941	177	46	1.724e-69
ENSG00000185928	PAGR1	coding	del	29823514	29842400	110	3	5.466e-65
ENSG00000090238	YPEL3	coding	del	30103336	30108239	110	3	5.466e-65
ENSG00000102882	MAPK3	coding	del	30125042	30134820	110	3	5.466e-65
ENSG00000167371	PRRT2	coding	del	29823179	29827201	110	3	5.466e-65
ENSG00000149927	DOC2A	coding	del	30011883	30034549	110	3	5.466e-65
ENSG00000149929	HIRIP3	coding	del	30003613	30007412	110	3	5.466e-65
ENSG00000149926	FAM57B	coding	del	30035746	30064361	110	3	5.466e-65
ENSG00000149930	TAOK2	coding	del	29985193	30004207	110	3	5.466e-65
ENSG00000013364	MVP	coding	del	29817644	29862986	110	3	5.466e-65
ENSG00000149922	TBX6	coding	del	30096971	30103242	110	3	5.466e-65
ENSG00000174943	KCTD13	coding	del	29916333	29937536	110	3	5.466e-65
ENSG00000167194	C16ORF92	coding	del	30034655	30036023	110	3	5.466e-65
ENSG00000174938	SEZ6L2	coding	del	29882232	29917277	110	3	5.466e-65
ENSG00000174939	ASPHD1	coding	del	29911685	29934902	110	3	5.466e-65
ENSG00000263136	PAGR1	coding	del	29824813	29834398	110	3	5.466e-65
CATG00000027077	CATG00000027077	coding	del	30128046	30130210	110	3	5.466e-65
CATG00000027072	CATG00000027072	noncoding	del	29908184	29910853	110	3	5.466e-65
ENSG00000214725	CDIPT-AS1	noncoding	del	29873980	29880100	110	3	5.466e-65
ENSG00000238045	AC009133	noncoding	del	29817762	29828582	110	3	5.466e-65
ENSG00000187905	AC002472	coding	dup	21400246	21418521	119	8	1.751e-64
ENSG00000226872	AC002472	noncoding	dup	21385688	21398258	118	8	7.017e-64
ENSG00000099949	LZTR1	coding	dup	21319460	21367466	119	9	1.913e-63
ENSG00000099960	SLC7A4	coding	dup	21379464	21387151	118	9	7.606e-63
ENSG00000183773	AIFM3	coding	dup	21311397	21335744	118	9	7.606e-63
ENSG00000099937	SERPIND1	coding	dup	21128401	21142008	116	8	1.125e-62
CATG00000058233	CATG00000058233	noncoding	dup	21199846	21201122	116	8	1.125e-62
ENSG00000241973	PI4KA	coding	dup	21061420	21213619	116	9	1.2e-61
CATG00000057174	CATG00000057174	noncoding	dup	21284999	21286016	116	11	1.03e-59
ENSG00000099942	CRKL	coding	dup	21271695	21313506	117	13	1.672e-58
ENSG00000169918	OTUD7A	coding	del	31767608	32162992	85	0	3.016e-54
CATG00000057131	CATG00000057131	noncoding	dup	19553754	19554926	100	7	4.318e-54
CATG00000022467	CATG00000022467	noncoding	del	32162078	32195626	84	0	1.288e-53
ENSG00000184702	43348	coding	dup	19701358	19725440	99	7	1.725e-53
CATG00000058203	CATG00000058203	coding	dup	19696430	19707390	99	7	1.725e-53
ENSG00000185065	AC000068	noncoding	dup	19435452	19439726	99	7	1.725e-53
ENSG00000223461	AC004471	noncoding	dup	19109092	19113617	99	8	1.772e-52
ENSG00000234610	LINC00624	noncoding	del	146852473	146989699	96	7	1.094e-51
ENSG00000099910	KLHL22	coding	dup	20780057	20850856	99	9	1.634e-51
CATG00000057156	CATG00000057156	noncoding	dup	20772674	20775755	99	9	1.634e-51
ENSG00000099889	ARVCF	coding	dup	19932262	20004346	100	10	3.523e-51
ENSG00000169926	KLF13	coding	del	31618934	31728353	80	0	4.281e-51
ENSG00000099904	ZDHHC8	coding	dup	20116957	20143413	108	17	4.253e-50
ENSG00000070413	DGCR2	coding	dup	19022525	19109925	102	14	5.801e-49
ENSG00000166206	GABRB3	coding	dup	26772059	27184715	73	0	1.106e-46
ENSG00000166912	MTMR10	coding	del	31225771	31284105	73	0	1.106e-46
CATG00000024462	CATG00000024462	noncoding	del	31192533	31195990	73	0	1.106e-46
ENSG00000131781	FMO5	coding	del	146646631	146788883	82	4	1.741e-46
ENSG00000259448	RP11-16E12	noncoding	del	31506962	31520790	72	0	4.72e-46
ENSG00000116128	BCL9	coding	del	147013271	147101024	79	3	7.352e-46
CATG00000016776	CATG00000016776	noncoding	del	147172852	147282211	79	3	7.352e-46
ENSG00000273139	XXBAC-B444P24	noncoding	dup	20307681	20320159	86	7	1.06e-45
ENSG00000198690	FAN1	coding	del	31115788	31239504	74	1	1.494e-45
CATG00000022446	CATG00000022446	noncoding	del	31166655	31171057	74	1	1.494e-45
ENSG00000040608	RTN4R	coding	dup	20228745	20259187	106	22	1.559e-45
CATG00000074501	CATG00000074501	noncoding	del	146765146	146767440	78	3	3.024e-45
ENSG00000273071	RP11-337C18	noncoding	del	146644358	146724314	78	3	3.024e-45
ENSG00000237188	RP11-337C18	noncoding	del	146644358	146686130	78	3	3.024e-45
ENSG00000237517	DGCR5	noncoding	dup	18958022	19019852	138	55	4.24e-45
ENSG00000100033	PRODH	coding	dup	18794392	18923806	134	56	9.583e-43
CATG00000074827	CATG00000074827	noncoding	del	147388864	147400436	73	3	3.534e-42
ENSG00000077809	GTF2I	coding	del	74064571	74217740	64	0	5.188e-41
ENSG00000188092	GPR89B	coding	del	147400535	147488421	71	3	5.937e-41
CATG00000016776	CATG00000016776	noncoding	dup	147172852	147282211	76	6	1.028e-40
CATG00000056031	CATG00000056031	noncoding	dup	38814280	38817258	66	1	1.469e-40
ENSG00000009954	BAZ1B	coding	del	72844843	72936623	63	0	2.213e-40
ENSG00000106683	LIMK1	coding	del	73497374	73537738	63	0	2.213e-40
ENSG00000106665	CLIP2	coding	del	73703767	73828556	63	0	2.213e-40
ENSG00000106682	EIF4H	coding	del	73588686	73614933	63	0	2.213e-40
ENSG00000176428	VPS37D	coding	del	73080781	73096656	63	0	2.213e-40
CATG00000092610	CATG00000092610	noncoding	del	72936433	72948852	63	0	2.213e-40
CATG00000092613	CATG00000092613	noncoding	del	72972086	72973201	63	0	2.213e-40
CATG00000096087	CATG00000096087	noncoding	del	73448966	73459363	63	0	2.213e-40
CATG00000096098	CATG00000096098	noncoding	del	73685049	73703637	63	0	2.213e-40
ENSG00000171587	DSCAM	coding	dup	41382676	42219182	71	4	8.56e-40
ENSG00000234610	LINC00624	noncoding	dup	146852473	146989699	71	5	1e-38
ENSG00000131781	FMO5	coding	dup	146646631	146788883	71	6	9.874e-38
CATG00000074501	CATG00000074501	noncoding	dup	146765146	146767440	71	6	9.874e-38
ENSG00000273071	RP11-337C18	noncoding	dup	146644358	146724314	71	6	9.874e-38
ENSG00000237188	RP11-337C18	noncoding	dup	146644358	146686130	71	6	9.874e-38
ENSG00000116128	BCL9	coding	dup	147013271	147101024	69	5	1.59e-37
ENSG00000090238	YPEL3	coding	dup	30103336	30108239	68	6	6.001e-36
ENSG00000102882	MAPK3	coding	dup	30125042	30134820	68	6	6.001e-36
ENSG00000149927	DOC2A	coding	dup	30011883	30034549	68	6	6.001e-36
ENSG00000149929	HIRIP3	coding	dup	30003613	30007412	68	6	6.001e-36
ENSG00000149926	FAM57B	coding	dup	30035746	30064361	68	6	6.001e-36
ENSG00000149930	TAOK2	coding	dup	29985193	30004207	68	6	6.001e-36
ENSG00000149922	TBX6	coding	dup	30096971	30103242	68	6	6.001e-36
ENSG00000167194	C16ORF92	coding	dup	30034655	30036023	68	6	6.001e-36
CATG00000027077	CATG00000027077	coding	dup	30128046	30130210	68	6	6.001e-36
ENSG00000185928	PAGR1	coding	dup	29823514	29842400	67	6	2.354e-35
ENSG00000167371	PRRT2	coding	dup	29823179	29827201	67	6	2.354e-35
ENSG00000013364	MVP	coding	dup	29817644	29862986	67	6	2.354e-35
ENSG00000174943	KCTD13	coding	dup	29916333	29937536	67	6	2.354e-35
ENSG00000174938	SEZ6L2	coding	dup	29882232	29917277	67	6	2.354e-35
ENSG00000174939	ASPHD1	coding	dup	29911685	29934902	67	6	2.354e-35
ENSG00000263136	PAGR1	coding	dup	29824813	29834398	67	6	2.354e-35
CATG00000027072	CATG00000027072	noncoding	dup	29908184	29910853	67	6	2.354e-35
ENSG00000214725	CDIPT-AS1	noncoding	dup	29873980	29880100	67	6	2.354e-35
ENSG00000238045	AC009133	noncoding	dup	29817762	29828582	67	6	2.354e-35
ENSG00000175344	CHRNA7	coding	del	32322137	32465403	83	21	1.12e-33
CATG00000074827	CATG00000074827	noncoding	dup	147388864	147400436	64	6	1.41e-33
ENSG00000166206	GABRB3	coding	del	26772059	27184715	49	0	1.458e-31
ENSG00000188092	GPR89B	coding	dup	147400535	147488421	60	6	3.24e-31
ENSG00000106682	EIF4H	coding	dup	73588686	73614933	35	0	9.525e-23
ENSG00000106683	LIMK1	coding	dup	73497374	73537738	34	0	4.058e-22
ENSG00000106665	CLIP2	coding	dup	73703767	73828556	34	0	4.058e-22
CATG00000096087	CATG00000096087	noncoding	dup	73448966	73459363	34	0	4.058e-22
CATG00000096098	CATG00000096098	noncoding	dup	73685049	73703637	34	0	4.058e-22
ENSG00000009954	BAZ1B	coding	dup	72844843	72936623	33	0	1.729e-21
ENSG00000176428	VPS37D	coding	dup	73080781	73096656	33	0	1.729e-21
CATG00000092610	CATG00000092610	noncoding	dup	72936433	72948852	33	0	1.729e-21
CATG00000092613	CATG00000092613	noncoding	dup	72972086	72973201	33	0	1.729e-21
ENSG00000077809	GTF2I	coding	dup	74064571	74217740	34	1	1.097e-20
ENSG00000166912	MTMR10	coding	dup	31225771	31284105	45	9	2.456e-20
ENSG00000169862	CTNND2	coding	del	10971060	11904558	33	1	4.54e-20
ENSG00000169926	KLF13	coding	dup	31618934	31728353	43	8	6.948e-20
ENSG00000259448	RP11-16E12	noncoding	dup	31506962	31520790	43	8	6.948e-20
ENSG00000198690	FAN1	coding	dup	31115788	31239504	44	9	8.735e-20
CATG00000024462	CATG00000024462	noncoding	dup	31192533	31195990	44	9	8.735e-20
CATG00000022446	CATG00000022446	noncoding	dup	31166655	31171057	43	9	3.095e-19
ENSG00000141431	ASXL3	coding	dup	31158223	31331851	29	0	5.696e-19
CATG00000037230	CATG00000037230	noncoding	dup	31330203	31401579	28	0	2.426e-18
ENSG00000144619	CNTN4	coding	dup	2140487	3100827	50	20	2.996e-17
ENSG00000183628	DGCR6	coding	dup	18893565	18904604	74	53	5.012e-17
ENSG00000144619	CNTN4	coding	del	2140487	3100827	40	10	5.185e-17
CATG00000022292	CATG00000022292	noncoding	dup	23208563	23248547	61	43	1.754e-14
ENSG00000161267	BDH1	coding	dup	197084663	197300214	37	12	2.161e-14
ENSG00000167216	KATNAL2	coding	dup	44497565	44627658	28	4	3.123e-14
ENSG00000225140	RP11-809C18	noncoding	del	667921	678342	23	1	6.325e-14
ENSG00000237167	AC128709	noncoding	dup	197183255	197206923	35	11	7.386e-14
ENSG00000235126	AC128709	noncoding	dup	197072247	197185159	33	10	2.508e-13
ENSG00000272992	RP11-809C18	noncoding	del	714280	715521	22	1	2.583e-13
CATG00000117005	CATG00000117005	noncoding	del	700487	702601	22	1	2.583e-13
ENSG00000232057	AC093390	noncoding	dup	1827325	1841340	23	2	6.128e-13
ENSG00000229912	AC128709	noncoding	dup	197175646	197183525	32	10	8.223e-13
ENSG00000272992	RP11-809C18	noncoding	dup	714280	715521	27	6	2.458e-12
CATG00000117005	CATG00000117005	noncoding	dup	700487	702601	27	6	2.458e-12
CATG00000030327	CATG00000030327	noncoding	dup	89476279	89482236	20	1	4.282e-12
CATG00000030326	CATG00000030326	noncoding	dup	89458563	89459808	20	1	4.282e-12
ENSG00000186487	MYT1L	coding	dup	1792841	2335047	24	4	5.891e-12
ENSG00000225140	RP11-809C18	noncoding	dup	667921	678342	27	7	9.242e-12
CATG00000022292	CATG00000022292	noncoding	del	23208563	23248547	40	23	1.635e-11
ENSG00000261692	RP1-168P16	noncoding	dup	89486483	89488602	19	1	1.738e-11
CATG00000058945	CATG00000058945	noncoding	del	2227543	2229823	23	4	2.155e-11
CATG00000063534	CATG00000063534	noncoding	dup	197060806	197065765	25	6	2.979e-11
ENSG00000055609	KMT2C	coding	del	151816722	152133735	16	0	8.631e-11
CATG00000097542	CATG00000097542	noncoding	del	152088263	152106646	16	0	8.631e-11
ENSG00000213123	TCTEX1D2	coding	dup	196010381	196045154	20	3	2.178e-10
ENSG00000273079	GRIN2B	coding	dup	13693086	14135050	17	1	2.84e-10
CATG00000008091	CATG00000008091	noncoding	dup	14130190	14133289	17	1	2.84e-10
CATG00000067418	CATG00000067418	noncoding	dup	196881693	196887238	19	3	8.08e-10
CATG00000028337	CATG00000028337	noncoding	dup	89330596	89333738	19	3	8.08e-10
ENSG00000231918	AC007682	noncoding	del	51259739	52635055	38	26	8.849e-10
ENSG00000163960	UBXN7	coding	dup	196074430	196198628	20	4	1.015e-09
CATG00000067423	CATG00000067423	noncoding	dup	197000892	197005152	20	4	1.015e-09
ENSG00000055609	KMT2C	coding	dup	151816722	152133735	24	8	1.093e-09
ENSG00000075711	DLG1	coding	dup	196763437	197026158	22	6	1.189e-09
ENSG00000163960	UBXN7	coding	del	196074430	196198628	14	0	1.564e-09
ENSG00000213123	TCTEX1D2	coding	del	196010381	196045154	14	0	1.564e-09
ENSG00000174013	FBXO45	coding	del	196295537	196318208	14	0	1.564e-09
ENSG00000237167	AC128709	noncoding	del	197183255	197206923	14	0	1.564e-09
CATG00000067423	CATG00000067423	noncoding	del	197000892	197005152	14	0	1.564e-09
CATG00000063513	CATG00000063513	coding	dup	196188137	196190857	18	3	2.979e-09
ENSG00000151240	DIP2C	coding	del	312832	735608	36	26	5.675e-09
ENSG00000119231	SENP5	coding	del	196594791	196662059	13	0	6.659e-09
CATG00000063513	CATG00000063513	coding	del	196188137	196190857	13	0	6.659e-09
ENSG00000119227	PIGZ	coding	del	196672981	196696899	13	0	6.659e-09
CATG00000067418	CATG00000067418	noncoding	del	196881693	196887238	13	0	6.659e-09
ENSG00000228109	MFI2-AS1	noncoding	del	196716727	196732803	13	0	6.659e-09
ENSG00000229912	AC128709	noncoding	del	197175646	197183525	13	0	6.659e-09
CATG00000067412	CATG00000067412	noncoding	del	196573904	196594621	13	0	6.659e-09
ENSG00000119227	PIGZ	coding	dup	196672981	196696899	17	3	1.09e-08
ENSG00000155974	GRIP1	coding	del	66730249	67463661	18	4	1.275e-08
ENSG00000174013	FBXO45	coding	dup	196295537	196318208	18	4	1.275e-08
ENSG00000256248	RP11-123O10	noncoding	del	66932961	67463661	18	4	1.275e-08
CATG00000058945	CATG00000058945	noncoding	dup	2227543	2229823	20	6	1.328e-08
CATG00000063534	CATG00000063534	noncoding	del	197060806	197065765	14	1	1.832e-08
ENSG00000235126	AC128709	noncoding	del	197072247	197185159	14	1	1.832e-08
ENSG00000196557	CACNA1H	coding	del	1203106	1274957	12	0	2.835e-08
ENSG00000174007	CEP19	coding	del	196433032	196439465	12	0	2.835e-08
CATG00000026212	CATG00000026212	noncoding	del	1239436	1240574	12	0	2.835e-08
ENSG00000161267	BDH1	coding	del	197084663	197300214	15	2	3.04e-08
ENSG00000228109	MFI2-AS1	noncoding	dup	196716727	196732803	16	3	3.956e-08
ENSG00000174007	CEP19	coding	dup	196433032	196439465	20	7	3.98e-08
CATG00000094497	CATG00000094497	noncoding	del	146085112	146086548	13	1	7.29e-08
CATG00000094486	CATG00000094486	noncoding	del	146019746	146021821	14	2	1.145e-07
ENSG00000136531	SCN2A	coding	del	165860504	166251758	11	0	1.207e-07
ENSG00000236283	AC013463	noncoding	del	165697090	166152390	11	0	1.207e-07
ENSG00000119231	SENP5	coding	dup	196594791	196662059	19	7	1.262e-07
ENSG00000251322	SHANK3	coding	dup	51109267	51172237	16	4	1.542e-07
CATG00000067412	CATG00000067412	noncoding	dup	196573904	196594621	18	7	3.951e-07
ENSG00000177030	DEAF1	coding	dup	639679	710481	13	2	4.276e-07
ENSG00000075711	DLG1	coding	del	196763437	197026158	14	3	5.068e-07
CATG00000025942	CATG00000025942	noncoding	dup	93372383	93375184	10	0	5.136e-07
CATG00000045374	CATG00000045374	noncoding	del	166097581	166100757	10	0	5.136e-07
CATG00000056031	CATG00000056031	noncoding	del	38814280	38817258	10	0	5.136e-07
ENSG00000236107	AC010127	noncoding	del	166813747	167163314	10	0	5.136e-07
ENSG00000179915	NRXN1	coding	del	50145084	51260148	36	34	5.374e-07
ENSG00000169862	CTNND2	coding	dup	10971060	11904558	12	2	1.583e-06
ENSG00000168137	SETD5	coding	del	9439299	9535614	9	0	2.186e-06
CATG00000012319	CATG00000012319	noncoding	del	67379286	67380763	9	0	2.186e-06
ENSG00000262944	RP11-473I1	noncoding	dup	9198783	9200618	15	6	4.505e-06
ENSG00000263244	RP11-473I1	noncoding	dup	9200972	9207038	15	6	4.505e-06
ENSG00000095787	WAC	coding	dup	28821708	28912839	8	0	9.304e-06
ENSG00000163625	WDFY3	coding	del	85571743	85888437	8	0	9.304e-06
ENSG00000168137	SETD5	coding	dup	9439299	9535614	8	0	9.304e-06
ENSG00000180769	WDFY3-AS2	noncoding	del	85886804	85948199	8	0	9.304e-06
ENSG00000254635	WAC-AS1	noncoding	dup	28795983	28822530	8	0	9.304e-06
ENSG00000236778	INTS6-AS1	noncoding	dup	52026492	52126500	8	0	9.304e-06
CATG00000097542	CATG00000097542	noncoding	dup	152088263	152106646	10	2	2.098e-05
ENSG00000100888	CHD8	coding	dup	21852765	21924271	7	0	3.959e-05
ENSG00000100207	TCF20	coding	dup	42533569	42739666	7	0	3.959e-05
ENSG00000061676	NCKAP1	coding	del	183763349	183903229	7	0	3.959e-05
ENSG00000189056	RELN	coding	del	103111710	103630105	7	0	3.959e-05
CATG00000030327	CATG00000030327	noncoding	del	89476279	89482236	7	0	3.959e-05
CATG00000059162	CATG00000059162	noncoding	dup	11047068	11048242	7	0	3.959e-05
CATG00000058746	CATG00000058746	noncoding	dup	42681659	42684542	7	0	3.959e-05
CATG00000030326	CATG00000030326	noncoding	del	89458563	89459808	7	0	3.959e-05
CATG00000050864	CATG00000050864	noncoding	del	183881234	183886789	7	0	3.959e-05
CATG00000045774	CATG00000045774	noncoding	del	183902459	183904045	7	0	3.959e-05
ENSG00000179915	NRXN1	coding	dup	50145084	51260148	8	1	6.624e-05
ENSG00000186487	MYT1L	coding	del	1792841	2335047	8	1	6.624e-05
ENSG00000119866	BCL11A	coding	dup	60678302	60782280	6	0	0.0001685
ENSG00000157103	SLC6A1	coding	del	11034448	11080948	6	0	0.0001685
ENSG00000118058	KMT2A	coding	dup	118306328	118397669	6	0	0.0001685
ENSG00000143442	POGZ	coding	dup	151374362	151445818	6	0	0.0001685
ENSG00000197102	DYNC1H1	coding	del	102430870	102525517	6	0	0.0001685
ENSG00000257083	RP11-123O10	noncoding	del	67429288	67490186	6	0	0.0001685
ENSG00000271780	RP11-1017G21	noncoding	del	102414687	102505623	6	0	0.0001685
CATG00000059162	CATG00000059162	noncoding	del	11047068	11048242	6	0	0.0001685
CATG00000045374	CATG00000045374	noncoding	dup	166097581	166100757	6	0	0.0001685
CATG00000042994	CATG00000042994	noncoding	dup	60781014	60783714	6	0	0.0001685
ENSG00000255435	RP11-770J1	noncoding	dup	118382626	118401856	6	0	0.0001685
ENSG00000261692	RP1-168P16	noncoding	del	89486483	89488602	6	0	0.0001685
ENSG00000232057	AC093390	noncoding	del	1827325	1841340	6	0	0.0001685
ENSG00000136535	TBR1	coding	del	162272727	162289237	7	1	0.0002516
ENSG00000157103	SLC6A1	coding	dup	11034448	11080948	7	1	0.0002516
ENSG00000171587	DSCAM	coding	del	41382676	42219182	7	1	0.0002516
ENSG00000196557	CACNA1H	coding	dup	1203106	1274957	12	7	0.0002607
CATG00000026212	CATG00000026212	noncoding	dup	1239436	1240574	12	7	0.0002607
ENSG00000145362	ANK2	coding	del	113626242	114306576	5	0	0.0007171
ENSG00000049618	ARID1B	coding	del	157097163	157538155	5	0	0.0007171
ENSG00000157741	UBN2	coding	del	138915983	138993845	5	0	0.0007171
CATG00000086676	CATG00000086676	noncoding	del	157291045	157293973	5	0	0.0007171
ENSG00000270487	RP11-230C9	noncoding	del	157088373	157101589	5	0	0.0007171
ENSG00000236107	AC010127	noncoding	dup	166813747	167163314	5	0	0.0007171
ENSG00000236778	INTS6-AS1	noncoding	del	52026492	52126500	5	0	0.0007171
CATG00000028337	CATG00000028337	noncoding	del	89330596	89333738	5	0	0.0007171
ENSG00000114166	KAT2B	coding	dup	20081558	20215837	6	1	0.0009419
ENSG00000136531	SCN2A	coding	dup	165860504	166251758	6	1	0.0009419
ENSG00000068793	CYFIP1	coding	del	22890702	23014534	230	21	5.85e-118
CATG00000022283	CATG00000022283	noncoding	del	22899758	22912030	230	21	5.85e-118
CATG00000024378	CATG00000024378	noncoding	del	22888545	22892557	230	21	5.85e-118
CATG00000022286	CATG00000022286	noncoding	del	23034585	23037636	230	21	5.85e-118
ENSG00000236499	LINC00896	noncoding	del	20193920	20196047	183	0	3.995e-116
ENSG00000249923	XXBAC-B444P24	noncoding	del	20186093	20199670	183	0	3.995e-116
ENSG00000128191	DGCR8	coding	del	20067764	20103426	180	0	3.151e-114
ENSG00000236540	AC006547	noncoding	del	20043621	20052134	184	4	1.634e-109
ENSG00000237476	XXBAC-B135H6	noncoding	del	21311397	21319188	166	1	2.863e-103
ENSG00000099957	P2RX6	coding	del	21356509	21390806	165	1	1.219e-102
ENSG00000230513	THAP7-AS1	noncoding	del	21356164	21364631	165	1	1.219e-102
ENSG00000093010	COMT	coding	del	19929295	19959921	161	0	3.225e-102
ENSG00000185838	GNB1L	coding	del	19765048	19843364	161	0	3.225e-102
ENSG00000184058	TBX1	coding	del	19744300	19778394	160	0	1.382e-101
ENSG00000184470	TXNRD2	coding	del	19856852	19930812	160	0	1.382e-101
CATG00000057137	CATG00000057137	noncoding	del	19842511	19855625	160	0	1.382e-101
ENSG00000260924	AC004463	noncoding	del	19159228	19162916	159	0	5.92e-101
CATG00000058145	CATG00000058145	noncoding	del	19153341	19159127	159	0	5.92e-101
CATG00000057119	CATG00000057119	noncoding	del	19164666	19172716	159	0	5.92e-101
CATG00000058213	CATG00000058213	noncoding	del	20064720	20067446	162	1	9.423e-101
ENSG00000100084	HIRA	coding	del	19316960	19463342	158	0	2.536e-100
CATG00000057127	CATG00000057127	noncoding	del	19429136	19430742	158	0	2.536e-100
CATG00000058199	CATG00000058199	noncoding	del	19552284	19554341	158	0	2.536e-100
CATG00000057161	CATG00000057161	noncoding	del	20866295	20869651	159	1	7.276e-99
ENSG00000226287	TMEM191A	noncoding	del	21056540	21061126	159	1	7.276e-99
CATG00000058227	CATG00000058227	noncoding	del	21053918	21056911	159	1	7.276e-99
CATG00000057168	CATG00000057168	noncoding	del	21011506	21022054	159	1	7.276e-99
ENSG00000184113	CLDN5	coding	del	19509879	19512860	158	2	1.903e-96
ENSG00000206176	AC023490	noncoding	del	20378801	20381935	147	0	2.258e-93
CATG00000024480	CATG00000024480	noncoding	dup	32320761	32322583	202	45	1.467e-83
ENSG00000068793	CYFIP1	coding	dup	22890702	23014534	176	46	5.867e-69
CATG00000022283	CATG00000022283	noncoding	dup	22899758	22912030	175	46	1.994e-68
CATG00000024378	CATG00000024378	noncoding	dup	22888545	22892557	175	46	1.994e-68
CATG00000022286	CATG00000022286	noncoding	dup	23034585	23037636	175	46	1.994e-68
CATG00000029025	CATG00000029025	noncoding	del	29734206	29748245	110	3	5.466e-65
CATG00000029033	CATG00000029033	noncoding	del	29983204	29986091	110	3	5.466e-65
CATG00000029036	CATG00000029036	noncoding	del	30094094	30096382	110	3	5.466e-65
ENSG00000260719	AC009133	noncoding	del	29720526	29845888	110	3	5.466e-65
ENSG00000250616	RP11-455F5	noncoding	del	30103429	30126261	110	3	5.466e-65
CATG00000029035	CATG00000029035	noncoding	del	30074213	30076621	110	3	5.466e-65
ENSG00000261962	AC009133	noncoding	del	29818593	29832558	110	3	5.466e-65
CATG00000029024	CATG00000029024	noncoding	del	29669750	29674477	110	3	5.466e-65
ENSG00000261690	AC009133	noncoding	del	29829301	29832558	110	3	5.466e-65
CATG00000029032	CATG00000029032	noncoding	del	29971903	29973297	110	3	5.466e-65
ENSG00000259952	AC009133	noncoding	del	29815580	29819251	110	3	5.466e-65
CATG00000029027	CATG00000029027	noncoding	del	29794252	29796579	110	3	5.466e-65
ENSG00000247735	CTD-2574D22	noncoding	del	29937627	29943733	110	3	5.466e-65
ENSG00000099957	P2RX6	coding	dup	21356509	21390806	119	9	1.913e-63
ENSG00000230513	THAP7-AS1	noncoding	dup	21356164	21364631	119	9	1.913e-63
ENSG00000237476	XXBAC-B135H6	noncoding	dup	21311397	21319188	118	9	7.606e-63
ENSG00000134160	TRPM1	coding	del	31293016	31453363	101	5	6.652e-57
ENSG00000128191	DGCR8	coding	dup	20067764	20103426	106	10	1.005e-54
ENSG00000184470	TXNRD2	coding	dup	19856852	19930812	100	7	4.318e-54
ENSG00000236540	AC006547	noncoding	dup	20043621	20052134	100	7	4.318e-54
CATG00000058199	CATG00000058199	noncoding	dup	19552284	19554341	100	7	4.318e-54
ENSG00000184113	CLDN5	coding	dup	19509879	19512860	99	7	1.725e-53
ENSG00000184058	TBX1	coding	dup	19744300	19778394	99	7	1.725e-53
ENSG00000100084	HIRA	coding	dup	19316960	19463342	99	7	1.725e-53
ENSG00000185838	GNB1L	coding	dup	19765048	19843364	99	7	1.725e-53
ENSG00000260924	AC004463	noncoding	dup	19159228	19162916	99	7	1.725e-53
CATG00000058145	CATG00000058145	noncoding	dup	19153341	19159127	99	7	1.725e-53
CATG00000057127	CATG00000057127	noncoding	dup	19429136	19430742	99	7	1.725e-53
CATG00000057119	CATG00000057119	noncoding	dup	19164666	19172716	99	7	1.725e-53
CATG00000057137	CATG00000057137	noncoding	dup	19842511	19855625	99	7	1.725e-53
CATG00000057161	CATG00000057161	noncoding	dup	20866295	20869651	100	8	4.479e-53
CATG00000058213	CATG00000058213	noncoding	dup	20064720	20067446	100	8	4.479e-53
CATG00000024480	CATG00000024480	noncoding	del	32320761	32322583	83	0	5.5e-53
CATG00000058227	CATG00000058227	noncoding	dup	21053918	21056911	98	7	6.884e-53
ENSG00000093010	COMT	coding	dup	19929295	19959921	100	9	4.168e-52
ENSG00000226287	TMEM191A	noncoding	dup	21056540	21061126	98	8	7.009e-52
CATG00000057168	CATG00000057168	noncoding	dup	21011506	21022054	97	9	2.506e-50
CATG00000022448	CATG00000022448	noncoding	del	31283985	31286302	73	0	1.106e-46
ENSG00000259720	RP11-348B17	noncoding	del	31318431	31329935	73	0	1.106e-46
CATG00000022465	CATG00000022465	noncoding	del	31757848	31766370	73	0	1.106e-46
ENSG00000236499	LINC00896	noncoding	dup	20193920	20196047	106	21	3.488e-46
ENSG00000259772	RP11-16E12	noncoding	del	31506443	31523063	72	0	4.72e-46
CATG00000074722	CATG00000074722	noncoding	del	147150276	147152391	79	3	7.352e-46
CATG00000074692	CATG00000074692	noncoding	del	147075886	147090759	79	3	7.352e-46
CATG00000016766	CATG00000016766	noncoding	del	147142817	147171418	79	3	7.352e-46
CATG00000074798	CATG00000074798	noncoding	del	147281915	147283466	79	3	7.352e-46
ENSG00000249923	XXBAC-B444P24	noncoding	dup	20186093	20199670	106	22	1.559e-45
ENSG00000271721	RP11-337C18	noncoding	del	146647546	146654385	78	3	3.024e-45
ENSG00000206176	AC023490	noncoding	dup	20378801	20381935	86	8	9.571e-45
CATG00000016543	CATG00000016543	noncoding	del	146556587	146557607	76	3	5.109e-44
CATG00000074461	CATG00000074461	noncoding	del	146584228	146585954	76	3	5.109e-44
CATG00000056902	CATG00000056902	noncoding	dup	41755687	41759466	68	1	8.307e-42
ENSG00000235123	DSCAM-AS1	noncoding	dup	41754960	41759662	68	1	8.307e-42
CATG00000056901	CATG00000056901	noncoding	dup	41752357	41754358	68	1	8.307e-42
ENSG00000006704	GTF2IRD1	coding	del	73867010	74022627	64	0	5.188e-41
ENSG00000232729	AC083884	noncoding	del	74102999	74142224	64	0	5.188e-41
CATG00000092651	CATG00000092651	noncoding	del	74032197	74034978	64	0	5.188e-41
CATG00000096109	CATG00000096109	noncoding	del	74018008	74020930	64	0	5.188e-41
CATG00000096111	CATG00000096111	noncoding	del	74062998	74064466	64	0	5.188e-41
CATG00000074798	CATG00000074798	noncoding	dup	147281915	147283466	76	6	1.028e-40
ENSG00000273210	AP001437	noncoding	dup	38735314	38740214	66	1	1.469e-40
CATG00000056029	CATG00000056029	noncoding	dup	38771227	38782195	66	1	1.469e-40
CATG00000096091	CATG00000096091	noncoding	del	73569990	73588441	63	0	2.213e-40
ENSG00000232415	CTB-51J22	noncoding	del	73463074	73476631	63	0	2.213e-40
CATG00000096088	CATG00000096088	noncoding	del	73482843	73483895	63	0	2.213e-40
CATG00000092626	CATG00000092626	noncoding	del	73331055	73414413	63	0	2.213e-40
CATG00000092629	CATG00000092629	noncoding	del	73417256	73425751	63	0	2.213e-40
ENSG00000157540	DYRK1A	coding	dup	38737139	38909325	66	2	3.841e-39
CATG00000074722	CATG00000074722	noncoding	dup	147150276	147152391	69	5	1.59e-37
CATG00000074692	CATG00000074692	noncoding	dup	147075886	147090759	69	5	1.59e-37
CATG00000016766	CATG00000016766	noncoding	dup	147142817	147171418	69	5	1.59e-37
ENSG00000271721	RP11-337C18	noncoding	dup	146647546	146654385	70	6	3.887e-37
CATG00000029033	CATG00000029033	noncoding	dup	29983204	29986091	68	6	6.001e-36
CATG00000029036	CATG00000029036	noncoding	dup	30094094	30096382	68	6	6.001e-36
ENSG00000250616	RP11-455F5	noncoding	dup	30103429	30126261	68	6	6.001e-36
CATG00000029035	CATG00000029035	noncoding	dup	30074213	30076621	68	6	6.001e-36
CATG00000074461	CATG00000074461	noncoding	dup	146584228	146585954	68	6	6.001e-36
CATG00000029032	CATG00000029032	noncoding	dup	29971903	29973297	68	6	6.001e-36
ENSG00000184979	USP18	coding	dup	18632721	18851925	88	22	9.01e-36
ENSG00000261962	AC009133	noncoding	dup	29818593	29832558	67	6	2.354e-35
ENSG00000261690	AC009133	noncoding	dup	29829301	29832558	67	6	2.354e-35
ENSG00000259952	AC009133	noncoding	dup	29815580	29819251	67	6	2.354e-35
CATG00000029027	CATG00000029027	noncoding	dup	29794252	29796579	67	6	2.354e-35
ENSG00000247735	CTD-2574D22	noncoding	dup	29937627	29943733	67	6	2.354e-35
CATG00000016543	CATG00000016543	noncoding	dup	146556587	146557607	66	6	9.221e-35
CATG00000029025	CATG00000029025	noncoding	dup	29734206	29748245	67	7	1.914e-34
ENSG00000260719	AC009133	noncoding	dup	29720526	29845888	67	7	1.914e-34
CATG00000029024	CATG00000029024	noncoding	dup	29669750	29674477	66	7	7.397e-34
CATG00000022287	CATG00000022287	noncoding	del	23086713	23088434	74	21	6.359e-29
CATG00000058135	CATG00000058135	noncoding	dup	18685605	18878641	74	34	4.652e-23
ENSG00000006704	GTF2IRD1	coding	dup	73867010	74022627	35	0	9.525e-23
CATG00000096091	CATG00000096091	noncoding	dup	73569990	73588441	35	0	9.525e-23
ENSG00000232415	CTB-51J22	noncoding	dup	73463074	73476631	34	0	4.058e-22
CATG00000096088	CATG00000096088	noncoding	dup	73482843	73483895	34	0	4.058e-22
CATG00000092651	CATG00000092651	noncoding	dup	74032197	74034978	34	0	4.058e-22
CATG00000092626	CATG00000092626	noncoding	dup	73331055	73414413	34	0	4.058e-22
CATG00000092629	CATG00000092629	noncoding	dup	73417256	73425751	34	0	4.058e-22
CATG00000096109	CATG00000096109	noncoding	dup	74018008	74020930	34	0	4.058e-22
CATG00000096111	CATG00000096111	noncoding	dup	74062998	74064466	34	0	4.058e-22
ENSG00000134160	TRPM1	coding	dup	31293016	31453363	47	9	1.921e-21
ENSG00000232729	AC083884	noncoding	dup	74102999	74142224	34	1	1.097e-20
CATG00000022287	CATG00000022287	noncoding	dup	23086713	23088434	77	45	1.391e-20
ENSG00000259720	RP11-348B17	noncoding	dup	31318431	31329935	43	8	6.948e-20
ENSG00000259772	RP11-16E12	noncoding	dup	31506443	31523063	43	8	6.948e-20
CATG00000022465	CATG00000022465	noncoding	dup	31757848	31766370	43	8	6.948e-20
CATG00000022448	CATG00000022448	noncoding	dup	31283985	31286302	43	9	3.095e-19
CATG00000075139	CATG00000075139	noncoding	del	10962453	11028949	24	0	7.985e-16
CATG00000017017	CATG00000017017	noncoding	del	147807176	147808217	34	7	1.493e-15
CATG00000022289	CATG00000022289	noncoding	dup	23140405	23142640	61	44	3.223e-14
ENSG00000196092	PAX5	coding	dup	36833129	37034788	19	0	1.118e-12
ENSG00000250850	RP11-297B17	noncoding	dup	37002257	37008037	18	0	4.762e-12
ENSG00000167522	ANKRD11	coding	dup	89333511	89556969	24	4	5.891e-12
ENSG00000227375	DLG1-AS1	noncoding	dup	197024535	197031153	24	4	5.891e-12
CATG00000022289	CATG00000022289	noncoding	del	23140405	23142640	40	23	1.635e-11
ENSG00000261253	AC137932	noncoding	dup	89386860	89396352	17	0	2.027e-11
CATG00000094521	CATG00000094521	noncoding	del	148002721	148015989	16	0	8.631e-11
CATG00000097400	CATG00000097400	noncoding	del	148063846	148133859	16	0	8.631e-11
CATG00000097543	CATG00000097543	noncoding	del	152095286	152108205	16	0	8.631e-11
CATG00000097396	CATG00000097396	noncoding	del	147203535	147216392	16	0	8.631e-11
ENSG00000260279	AC137932	noncoding	dup	89355038	89365383	19	2	1.418e-10
ENSG00000235897	TM4SF19-AS1	noncoding	dup	196042054	196062147	20	3	2.178e-10
CATG00000063508	CATG00000063508	noncoding	dup	196065584	196068754	20	3	2.178e-10
ENSG00000224652	LINC00885	noncoding	del	195869403	195904972	15	0	3.675e-10
ENSG00000174469	CNTNAP2	coding	del	145813281	148118093	33	18	4.654e-10
CATG00000067389	CATG00000067389	noncoding	dup	195853323	195870215	21	5	1.142e-09
ENSG00000224652	LINC00885	noncoding	dup	195869403	195904972	21	5	1.142e-09
CATG00000063515	CATG00000063515	noncoding	del	196230823	196234532	14	0	1.564e-09
ENSG00000235897	TM4SF19-AS1	noncoding	del	196042054	196062147	14	0	1.564e-09
CATG00000067389	CATG00000067389	noncoding	del	195853323	195870215	14	0	1.564e-09
ENSG00000225822	UBXN7-AS1	noncoding	del	196158235	196202674	14	0	1.564e-09
CATG00000063508	CATG00000063508	noncoding	del	196065584	196068754	14	0	1.564e-09
ENSG00000227375	DLG1-AS1	noncoding	del	197024535	197031153	14	0	1.564e-09
CATG00000097388	CATG00000097388	noncoding	del	145767946	145946109	17	2	2.1e-09
CATG00000063515	CATG00000063515	noncoding	dup	196230823	196234532	17	2	2.1e-09
CATG00000063526	CATG00000063526	noncoding	dup	196664387	196668750	18	3	2.979e-09
ENSG00000225578	NCBP2-AS1	noncoding	dup	196666263	196669405	18	3	2.979e-09
ENSG00000225822	UBXN7-AS1	noncoding	dup	196158235	196202674	18	3	2.979e-09
CATG00000067388	CATG00000067388	noncoding	dup	195847402	195850028	20	5	3.943e-09
ENSG00000072274	TFRC	coding	del	195750796	195808998	13	0	6.659e-09
ENSG00000180370	PAK2	coding	del	196466772	196563869	13	0	6.659e-09
CATG00000063526	CATG00000063526	noncoding	del	196664387	196668750	13	0	6.659e-09
CATG00000063491	CATG00000063491	noncoding	del	195776157	195779057	13	0	6.659e-09
CATG00000067388	CATG00000067388	noncoding	del	195847402	195850028	13	0	6.659e-09
ENSG00000225578	NCBP2-AS1	noncoding	del	196666263	196669405	13	0	6.659e-09
CATG00000067411	CATG00000067411	noncoding	del	196568631	196569667	13	0	6.659e-09
CATG00000063527	CATG00000063527	noncoding	del	196675484	196678506	13	0	6.659e-09
CATG00000063527	CATG00000063527	noncoding	dup	196675484	196678506	17	3	1.09e-08
ENSG00000232065	LINC01063	noncoding	del	196355392	196366884	12	0	2.835e-08
ENSG00000157540	DYRK1A	coding	del	38737139	38909325	11	0	1.207e-07
ENSG00000232065	LINC01063	noncoding	dup	196355392	196366884	17	5	1.527e-07
ENSG00000072274	TFRC	coding	dup	195750796	195808998	19	8	3.315e-07
CATG00000063491	CATG00000063491	noncoding	dup	195776157	195779057	18	7	3.951e-07
ENSG00000143621	ILF2	coding	dup	153631212	153652519	10	0	5.136e-07
ENSG00000273210	AP001437	noncoding	del	38735314	38740214	10	0	5.136e-07
ENSG00000206573	SETD5-AS1	noncoding	del	9391373	9440457	10	0	5.136e-07
CATG00000025941	CATG00000025941	noncoding	dup	93361912	93363613	10	0	5.136e-07
CATG00000045364	CATG00000045364	noncoding	del	165950436	165963494	10	0	5.136e-07
CATG00000056029	CATG00000056029	noncoding	del	38771227	38782195	10	0	5.136e-07
CATG00000025944	CATG00000025944	noncoding	dup	93390731	93393596	10	0	5.136e-07
ENSG00000258922	CTD-2313J17	noncoding	dup	93349000	93351807	10	0	5.136e-07
CATG00000067411	CATG00000067411	noncoding	dup	196568631	196569667	18	8	1e-06
ENSG00000198106	SNX29P2	noncoding	del	29159892	29519817	12	2	1.583e-06
ENSG00000173575	CHD2	coding	dup	93351350	93597376	14	4	1.783e-06
CATG00000012317	CATG00000012317	noncoding	del	67228343	67231966	13	3	1.785e-06
ENSG00000169432	SCN9A	coding	del	167051642	167232454	9	0	2.186e-06
CATG00000063700	CATG00000063700	noncoding	del	9463924	9471599	9	0	2.186e-06
CATG00000063702	CATG00000063702	noncoding	del	9507981	9512338	9	0	2.186e-06
ENSG00000180370	PAK2	coding	dup	196466772	196563869	20	12	2.88e-06
CATG00000101941	CATG00000101941	noncoding	del	516519	520505	25	20	3.656e-06
ENSG00000187555	USP7	coding	dup	8983496	9069180	16	7	3.704e-06
ENSG00000225619	AC009232	noncoding	dup	2323004	2334032	10	1	4.443e-06
ENSG00000233021	RP11-490E15	noncoding	del	483413	487110	24	20	8.75e-06
ENSG00000102786	INTS6	coding	dup	51920814	52028463	8	0	9.304e-06
CATG00000063700	CATG00000063700	noncoding	dup	9463924	9471599	8	0	9.304e-06
CATG00000109968	CATG00000109968	noncoding	dup	28835810	28841708	8	0	9.304e-06
ENSG00000206573	SETD5-AS1	noncoding	dup	9391373	9440457	8	0	9.304e-06
CATG00000063702	CATG00000063702	noncoding	dup	9507981	9512338	8	0	9.304e-06
ENSG00000260979	RP11-77H9	noncoding	dup	9056007	9062379	14	6	1.381e-05
CATG00000026553	CATG00000026553	noncoding	dup	9057928	9059182	14	6	1.381e-05
CATG00000025945	CATG00000025945	noncoding	dup	93424454	93425570	10	2	2.098e-05
CATG00000097543	CATG00000097543	noncoding	dup	152095286	152108205	10	2	2.098e-05
ENSG00000272888	AC013394	noncoding	dup	93425953	93445542	10	2	2.098e-05
ENSG00000036257	CUL3	coding	dup	225327016	225450201	7	0	3.959e-05
ENSG00000182057	Z83851	noncoding	dup	42665518	42679408	7	0	3.959e-05
CATG00000051689	CATG00000051689	noncoding	dup	225396230	225398172	7	0	3.959e-05
CATG00000075139	CATG00000075139	noncoding	dup	10962453	11028949	11	4	6.263e-05
ENSG00000167522	ANKRD11	coding	del	89333511	89556969	8	1	6.624e-05
CATG00000017017	CATG00000017017	noncoding	dup	147807176	147808217	14	9	0.0001397
ENSG00000258959	RP11-1017G21	noncoding	del	102503006	102532600	6	0	0.0001685
CATG00000045771	CATG00000045771	noncoding	del	183778144	183780407	6	0	0.0001685
ENSG00000201343	Y_RNA	noncoding	del	176836712	176849693	6	0	0.0001685
ENSG00000225619	AC009232	noncoding	del	2323004	2334032	6	0	0.0001685
ENSG00000237485	SGOL1-AS1	noncoding	dup	20215797	20422970	6	0	0.0001685
ENSG00000260830	RP11-524O1	noncoding	dup	21852438	21859614	6	0	0.0001685
CATG00000022101	CATG00000022101	noncoding	del	102428114	102431634	6	0	0.0001685
CATG00000042991	CATG00000042991	noncoding	dup	60696084	60704101	6	0	0.0001685
ENSG00000102786	INTS6	coding	del	51920814	52028463	5	0	0.0007171
ENSG00000169432	SCN9A	coding	dup	167051642	167232454	5	0	0.0007171
ENSG00000173575	CHD2	coding	del	93351350	93597376	5	0	0.0007171
ENSG00000036257	CUL3	coding	del	225327016	225450201	5	0	0.0007171
ENSG00000251126	RP11-119H12	noncoding	del	113801454	113803353	5	0	0.0007171
ENSG00000251126	RP11-119H12	noncoding	dup	113801454	113803353	5	0	0.0007171
CATG00000086677	CATG00000086677	noncoding	del	157308395	157312819	5	0	0.0007171
ENSG00000261253	AC137932	noncoding	del	89386860	89396352	5	0	0.0007171
CATG00000051689	CATG00000051689	noncoding	del	225396230	225398172	5	0	0.0007171
ENSG00000260279	AC137932	noncoding	del	89355038	89365383	5	0	0.0007171
CATG00000045364	CATG00000045364	noncoding	dup	165950436	165963494	5	0	0.0007171
CATG00000069800	CATG00000069800	noncoding	del	113672880	113675253	5	0	0.0007171
